# Supplementary material for: Factors associated with long-acting reversible contraceptives usage among sexually active adolescent girls and young women in Zimbabwe
Source: PLOS Glob Public Health. 2024 Aug 20;4(8):e0003551. doi: 10.1371/journal.pgph.0003551 (PMC11335097; doi:10.1371/journal.pgph.0003551)
Supplement: S4 File — (XLSX) [file pgph.0003551.s004.xlsx]

## Sheet: DHS 2015 OBJECTIVE 1 DATA SET 4
CASEID	Respondent's current age	Age in 5-year groups	Age in 5-year groups	Residence	Residence	Education levels	Education levels	Religion	Religion	WeaIth Index	WeaIth Index	living Children	living Children	Contraceptive method	Contraceptive Method	Contraceptive use	Contraceptive use	Contraceptive use	Marital Status (Currently married) Yes	Marital Status (Currently married) 2	Desire for more Children	Desire for more children	Sexual Activity	Sexual activity	Women' Individual Weight Sample
2 2 3	17	15-19	1	Rural	2	Secondary	2	Protestant	4	Pooerer	2	None	0	0	No method	Non-users	Non-users	0	No	1	Declared infecund	3	Never had sex	0	1.42747
2 10 4	19	15-19	1	Rural	2	Secondary	2	Apostolic sec	2	Pooerer	2	None	0	0	No method	Non-users	Non-users	0	No	1	Declared infecund	3	Never had sex	0	1.42747
2 17 3	16	15-19	1	Rural	2	Secondary	2	Apostolic sec	2	Pooerest	1	None	0	0	No method	Non-users	Non-users	0	No	1	Declared infecund	3	Never had sex	0	1.42747
2 18 3	15	15-19	1	Rural	2	Secondary	2	Roman catholic	5	Pooerest	1	None	0	0	No method	Non-users	Non-users	0	No	1	Declared infecund	3	Never had sex	0	1.42747
2 24 3	16	15-19	1	Rural	2	Secondary	2	Apostolic sec	2	Pooerest	1	None	0	0	No method	Non-users	Non-users	0	No	1	Declared infecund	3	Never had sex	0	1.42747
42 8 4	17	15-19	1	Urban	1	Secondary	2	Protestant	4	Richest	5	None	0	0	No method	Non-users	Non-users	0	No	1	Declared infecund	3	Never had sex	0	0.285515
42 8 10	21	20-24	2	Urban	1	Primary	1	Pentecostal	3	Richest	5	None	0	0	No method	Non-users	Non-users	0	No	1	Declared infecund	3	Never had sex	0	0.285515
42 13 3	24	20-24	2	Urban	1	Higher	3	Protestant	4	Richest	5	None	0	0	No method	Non-users	Non-users	0	No	1	Declared infecund	3	Not active in the last 4 weeks not postpartum abstinence	3	0.285515
49 6 2	15	15-19	1	Urban	1	Secondary	2	Protestant	4	Richest	5	None	0	0	No method	Non-users	Non-users	0	No	1	Declared infecund	3	Never had sex	0	0.662612
49 10 2	17	15-19	1	Urban	1	Secondary	2	Roman catholic	5	Richest	5	None	0	0	No method	Non-users	Non-users	0	No	1	Declared infecund	3	Never had sex	0	0.662612
49 13 5	17	15-19	1	Urban	1	Secondary	2	Pentecostal	3	Richest	5	None	0	0	No method	Non-users	Non-users	0	No	1	Declared infecund	3	Never had sex	0	0.662612
49 23 4	16	15-19	1	Urban	1	Secondary	2	Protestant	4	Richest	5	None	0	0	No method	Non-users	Non-users	0	No	1	Declared infecund	3	Never had sex	0	0.662612
49 23 5	15	15-19	1	Urban	1	Primary	1	Apostolic sec	2	Richest	5	None	0	0	No method	Non-users	Non-users	0	No	1	Declared infecund	3	Never had sex	0	0.662612
49 27 5	20	20-24	2	Urban	1	Higher	3	Pentecostal	3	Richest	5	None	0	0	No method	Non-users	Non-users	0	No	1	Declared infecund	3	Active in the last 4 weeks	1	0.662612
82 24 4	17	15-19	1	Rural	2	Secondary	2	Apostolic sec	2	Pooerer	2	None	0	0	No method	Non-users	Non-users	0	No	1	Declared infecund	3	Never had sex	0	1.32365
82 26 3	19	15-19	1	Rural	2	Secondary	2	Roman catholic	5	Richest	5	None	0	0	No method	Non-users	Non-users	0	No	1	Declared infecund	3	Never had sex	0	1.32365
82 27 6	19	15-19	1	Rural	2	Secondary	2	Apostolic sec	2	Richest	5	None	0	0	No method	Non-users	Non-users	0	No	1	Declared infecund	3	Never had sex	0	1.32365
82 28 3	15	15-19	1	Rural	2	Secondary	2	Protestant	4	Pooerest	1	None	0	0	No method	Non-users	Non-users	0	No	1	Declared infecund	3	Never had sex	0	1.32365
108 8 5	20	20-24	2	Rural	2	Secondary	2	Protestant	4	Richer	4	None	0	0	No method	Non-users	Non-users	0	No	1	Declared infecund	3	Never had sex	0	1.21325
108 11 3	15	15-19	1	Rural	2	Secondary	2	Roman catholic	5	Middle	3	None	0	0	No method	Non-users	Non-users	0	No	1	Declared infecund	3	Not active in the last 4 weeks not postpartum abstinence	3	1.21325
108 13 13	15	15-19	1	Rural	2	Secondary	2	Apostolic sec	2	Middle	3	None	0	0	No method	Non-users	Non-users	0	No	1	Declared infecund	3	Never had sex	0	1.21325
108 21 1	23	20-24	2	Rural	2	Higher	3	Pentecostal	3	Richer	4	None	0	0	No method	Non-users	Non-users	0	Yes	2	Declared infecund	3	Active in the last 4 weeks	1	1.21325
112 22 1	16	15-19	1	Urban	1	Secondary	2	None	1	Richer	4	None	0	0	No method	Non-users	Non-users	0	No	1	Declared infecund	3	Never had sex	0	0.408395
125 23 3	15	15-19	1	Rural	2	Primary	1	Apostolic sec	2	Pooerer	2	None	0	0	No method	Non-users	Non-users	0	No	1	Declared infecund	3	Never had sex	0	2.31153
128 21 4	18	15-19	1	Rural	2	Secondary	2	Roman catholic	5	Middle	3	None	0	0	No method	Non-users	Non-users	0	No	1	Declared infecund	3	Never had sex	0	1.25303
140 16 5	16	15-19	1	Rural	2	Secondary	2	Apostolic sec	2	Pooerest	1	None	0	0	No method	Non-users	Non-users	0	No	1	Declared infecund	3	Never had sex	0	1.13008
152 10 3	17	15-19	1	Rural	2	Secondary	2	Protestant	4	Pooerer	2	None	0	0	No method	Non-users	Non-users	0	No	1	Declared infecund	3	Never had sex	0	1.61958
183 9 3	17	15-19	1	Rural	2	Secondary	2	Pentecostal	3	Pooerer	2	None	0	0	No method	Non-users	Non-users	0	No	1	Declared infecund	3	Never had sex	0	1.08018
183 16 3	15	15-19	1	Rural	2	Secondary	2	Apostolic sec	2	Pooerer	2	None	0	0	No method	Non-users	Non-users	0	No	1	Declared infecund	3	Never had sex	0	1.08018
186 7 3	19	15-19	1	Urban	1	Secondary	2	Roman catholic	5	Richest	5	None	0	0	No method	Non-users	Non-users	0	No	1	Declared infecund	3	Never had sex	0	0.338283
186 11 1	23	20-24	2	Urban	1	Secondary	2	Protestant	4	Richer	4	Yes	1	0	No method	Non-users	Non-users	0	No	1	Declared infecund	3	Not active in the last 4 weeks postpartum abstinence	2	0.338283
192 8 3	18	15-19	1	Urban	1	Secondary	2	Pentecostal	3	Richest	5	None	0	0	No method	Non-users	Non-users	0	No	1	Declared infecund	3	Never had sex	0	0.489489
192 8 6	18	15-19	1	Urban	1	Secondary	2	Apostolic sec	2	Richest	5	None	0	0	No method	Non-users	Non-users	0	No	1	Declared infecund	3	Never had sex	0	0.489489
192 24 2	18	15-19	1	Urban	1	Secondary	2	Pentecostal	3	Richer	4	None	0	0	No method	Non-users	Non-users	0	No	1	Declared infecund	3	Never had sex	0	0.489489
192 26 6	24	20-24	2	Urban	1	Higher	3	Pentecostal	3	Richest	5	None	0	0	No method	Non-users	Non-users	0	No	1	Declared infecund	3	Never had sex	0	0.489489
192 28 2	22	20-24	2	Urban	1	Primary	1	Apostolic sec	2	Richer	4	None	0	0	No method	Non-users	Non-users	0	No	1	Declared infecund	3	Active in the last 4 weeks	1	0.489489
199 9 3	16	15-19	1	Rural	2	Secondary	2	Roman catholic	5	Middle	3	None	0	0	No method	Non-users	Non-users	0	No	1	Declared infecund	3	Never had sex	0	1.19172
199 15 3	17	15-19	1	Rural	2	Secondary	2	Apostolic sec	2	Middle	3	None	0	0	No method	Non-users	Non-users	0	No	1	Declared infecund	3	Never had sex	0	1.19172
199 19 3	21	20-24	2	Rural	2	Secondary	2	Roman catholic	5	Middle	3	None	0	0	No method	Non-users	Non-users	0	No	1	Declared infecund	3	Not active in the last 4 weeks not postpartum abstinence	3	1.19172
199 21 2	19	15-19	1	Rural	2	Secondary	2	Pentecostal	3	Pooerer	2	None	0	0	No method	Non-users	Non-users	0	No	1	Declared infecund	3	Never had sex	0	1.19172
221 4 2	21	20-24	2	Urban	1	Higher	3	Roman catholic	5	Richest	5	None	0	0	No method	Non-users	Non-users	0	No	1	Declared infecund	3	Never had sex	0	0.975273
221 7 2	20	20-24	2	Urban	1	Higher	3	Roman catholic	5	Richest	5	None	0	0	No method	Non-users	Non-users	0	No	1	Declared infecund	3	Never had sex	0	0.975273
221 15 3	16	15-19	1	Urban	1	Secondary	2	Roman catholic	5	Richest	5	None	0	0	No method	Non-users	Non-users	0	No	1	Declared infecund	3	Never had sex	0	0.975273
234 5 5	17	15-19	1	Urban	1	Secondary	2	Pentecostal	3	Richest	5	None	0	0	No method	Non-users	Non-users	0	No	1	Declared infecund	3	Never had sex	0	0.500762
234 7 5	20	20-24	2	Urban	1	Secondary	2	Pentecostal	3	Richest	5	None	0	0	No method	Non-users	Non-users	0	No	1	Declared infecund	3	Never had sex	0	0.500762
234 17 3	19	15-19	1	Urban	1	Secondary	2	Pentecostal	3	Richest	5	None	0	0	No method	Non-users	Non-users	0	No	1	Declared infecund	3	Never had sex	0	0.500762
234 17 14	18	15-19	1	Urban	1	Secondary	2	Pentecostal	3	Richest	5	None	0	0	No method	Non-users	Non-users	0	No	1	Declared infecund	3	Never had sex	0	0.500762
236 14 2	15	15-19	1	Rural	2	Secondary	2	Apostolic sec	2	Middle	3	None	0	0	No method	Non-users	Non-users	0	No	1	Declared infecund	3	Never had sex	0	1.36649
236 25 5	17	15-19	1	Rural	2	Secondary	2	Apostolic sec	2	Pooerer	2	None	0	0	No method	Non-users	Non-users	0	No	1	Declared infecund	3	Never had sex	0	1.36649
242 8 2	17	15-19	1	Urban	1	Secondary	2	Pentecostal	3	Richer	4	None	0	0	No method	Non-users	Non-users	0	No	1	Declared infecund	3	Never had sex	0	1.06118
242 9 7	18	15-19	1	Urban	1	Secondary	2	Pentecostal	3	Richest	5	None	0	0	No method	Non-users	Non-users	0	No	1	Declared infecund	3	Never had sex	0	1.06118
242 10 2	15	15-19	1	Urban	1	Secondary	2	Apostolic sec	2	Richer	4	None	0	0	No method	Non-users	Non-users	0	No	1	Declared infecund	3	Never had sex	0	1.06118
242 19 3	15	15-19	1	Urban	1	Secondary	2	Apostolic sec	2	Richest	5	None	0	0	No method	Non-users	Non-users	0	No	1	Declared infecund	3	Never had sex	0	1.06118
283 6 3	15	15-19	1	Rural	2	Secondary	2	Apostolic sec	2	Pooerest	1	None	0	0	No method	Non-users	Non-users	0	No	1	Declared infecund	3	Never had sex	0	1.30533
283 29 4	16	15-19	1	Rural	2	Primary	1	Pentecostal	3	Pooerest	1	None	0	0	No method	Non-users	Non-users	0	No	1	Declared infecund	3	Never had sex	0	1.30533
310 2 3	16	15-19	1	Rural	2	Primary	1	None	1	Pooerer	2	None	0	0	No method	Non-users	Non-users	0	No	1	Declared infecund	3	Never had sex	0	1.49171
310 8 3	18	15-19	1	Rural	2	Secondary	2	Apostolic sec	2	Pooerest	1	None	0	0	No method	Non-users	Non-users	0	No	1	Declared infecund	3	Never had sex	0	1.49171
310 14 5	15	15-19	1	Rural	2	Primary	1	Apostolic sec	2	Pooerer	2	None	0	0	No method	Non-users	Non-users	0	No	1	Declared infecund	3	Never had sex	0	1.49171
310 20 3	16	15-19	1	Rural	2	Secondary	2	Apostolic sec	2	Pooerer	2	None	0	0	No method	Non-users	Non-users	0	No	1	Declared infecund	3	Never had sex	0	1.49171
320 13 4	24	20-24	2	Urban	1	Secondary	2	Pentecostal	3	Richest	5	None	0	0	No method	Non-users	Non-users	0	No	1	Declared infecund	3	Never had sex	0	0.51507
370 15 3	15	15-19	1	Rural	2	Secondary	2	Apostolic sec	2	Pooerest	1	None	0	0	No method	Non-users	Non-users	0	No	1	Declared infecund	3	Never had sex	0	0.764346
375 7 2	15	15-19	1	Urban	1	Secondary	2	Pentecostal	3	Richer	4	None	0	0	No method	Non-users	Non-users	0	No	1	Declared infecund	3	Never had sex	0	0.665992
375 8 1	22	20-24	2	Urban	1	Secondary	2	Pentecostal	3	Richest	5	None	0	0	No method	Non-users	Non-users	0	No	1	Declared infecund	3	Never had sex	0	0.665992
375 12 3	20	20-24	2	Urban	1	Secondary	2	Apostolic sec	2	Richest	5	None	0	0	No method	Non-users	Non-users	0	No	1	Declared infecund	3	Never had sex	0	0.665992
375 25 4	22	20-24	2	Urban	1	Higher	3	Pentecostal	3	Richest	5	None	0	0	No method	Non-users	Non-users	0	No	1	Declared infecund	3	Never had sex	0	0.665992
375 26 5	19	15-19	1	Urban	1	Primary	1	Protestant	4	Richest	5	None	0	0	No method	Non-users	Non-users	0	No	1	Declared infecund	3	Never had sex	0	0.665992
382 27 2	17	15-19	1	Rural	2	Secondary	2	Roman catholic	5	Middle	3	None	0	0	No method	Non-users	Non-users	0	No	1	Declared infecund	3	Never had sex	0	1.75649
382 27 6	22	20-24	2	Rural	2	Secondary	2	Pentecostal	3	Middle	3	None	0	0	No method	Non-users	Non-users	0	No	1	Declared infecund	3	Never had sex	0	1.75649
5 12 2	24	20-24	2	Urban	1	Primary	1	Apostolic sec	2	Richest	5	Yes	1	1	Pill	Modern users	Modern users	2	Yes	2	Undecided	1	Active in the last 4 weeks	1	0.419351
5 13 4	15	15-19	1	Urban	1	Secondary	2	Protestant	4	Richest	5	None	0	0	No method	Non-users	Non-users	0	No	1	Undecided	1	Never had sex	0	0.419351
10 25 5	22	20-24	2	Urban	1	Secondary	2	None	1	Richest	5	Yes	1	11	Implants/Norplant	LARC users	LARC users	1	Yes	2	Undecided	1	Active in the last 4 weeks	1	1.72715
17 3 3	21	20-24	2	Rural	2	Secondary	2	Apostolic sec	2	Pooerer	2	Yes	1	0	No method	Non-users	Non-users	0	No	1	Undecided	1	Not active in the last 4 weeks postpartum abstinence	2	1.11876
19 23 2	23	20-24	2	Rural	2	Secondary	2	Other christian	6	Pooerest	1	Yes	1	11	Implants/Norplant	LARC users	LARC users	1	No	1	Undecided	1	Active in the last 4 weeks	1	0.701792
22 13 4	15	15-19	1	Rural	2	Secondary	2	Pentecostal	3	Pooerest	1	Yes	1	1	Pill	Modern users	Modern users	2	Yes	2	Undecided	1	Not active in the last 4 weeks not postpartum abstinence	3	0.643759
29 28 3	24	20-24	2	Urban	1	Secondary	2	Protestant	4	Richest	5	Yes	1	0	No method	Non-users	Non-users	0	No	1	Undecided	1	Not active in the last 4 weeks not postpartum abstinence	3	1.13846
34 1 4	15	15-19	1	Rural	2	Secondary	2	Pentecostal	3	Pooerest	1	None	0	0	No method	Non-users	Non-users	0	No	1	Undecided	1	Never had sex	0	0.395998
34 3 3	23	20-24	2	Rural	2	Primary	1	Other christian	6	Pooerest	1	Yes	1	11	Implants/Norplant	LARC users	LARC users	1	No	1	Undecided	1	Not active in the last 4 weeks not postpartum abstinence	3	0.395998
38 2 1	23	20-24	2	Urban	1	Secondary	2	Pentecostal	3	Richer	4	Yes	1	0	No method	Non-users	Non-users	0	No	1	Undecided	1	Not active in the last 4 weeks not postpartum abstinence	3	3.05988
38 14 2	24	20-24	2	Urban	1	Secondary	2	Pentecostal	3	Richer	4	Yes	1	11	Implants/Norplant	LARC users	LARC users	1	Yes	2	Undecided	1	Active in the last 4 weeks	1	3.05988
47 27 3	22	20-24	2	Rural	2	Primary	1	Pentecostal	3	Pooerer	2	Yes	1	1	Pill	Modern users	Modern users	2	Yes	2	Undecided	1	Active in the last 4 weeks	1	1.29977
48 25 2	24	20-24	2	Urban	1	Secondary	2	Protestant	4	Richest	5	Yes	1	0	No method	Non-users	Non-users	0	Yes	2	Undecided	1	Active in the last 4 weeks	1	0.654717
51 10 2	24	20-24	2	Urban	1	Secondary	2	Apostolic sec	2	Richer	4	Yes	1	5	Male Condom	Modern users	Modern users	2	Yes	2	Undecided	1	Active in the last 4 weeks	1	0.863079
57 20 3	17	15-19	1	Urban	1	Secondary	2	Pentecostal	3	Richest	5	None	0	0	No method	Non-users	Non-users	0	No	1	Undecided	1	Never had sex	0	0.765559
59 6 4	18	15-19	1	Urban	1	Secondary	2	Roman catholic	5	Richest	5	None	0	0	No method	Non-users	Non-users	0	No	1	Undecided	1	Never had sex	0	1.89986
62 7 3	17	15-19	1	Urban	1	Secondary	2	Pentecostal	3	Richer	4	None	0	0	No method	Non-users	Non-users	0	No	1	Undecided	1	Never had sex	0	1.95526
66 7 5	21	20-24	2	Urban	1	Secondary	2	Protestant	4	Richest	5	None	0	0	No method	Non-users	Non-users	0	No	1	Undecided	1	Not active in the last 4 weeks not postpartum abstinence	3	0.249686
79 15 4	15	15-19	1	Rural	2	Secondary	2	None	1	Middle	3	None	0	0	No method	Non-users	Non-users	0	No	1	Undecided	1	Never had sex	0	0.555851
80 19 3	18	15-19	1	Urban	1	Secondary	2	Roman catholic	5	Richest	5	None	0	0	No method	Non-users	Non-users	0	No	1	Undecided	1	Never had sex	0	0.652072
85 25 1	19	15-19	1	Rural	2	Secondary	2	Protestant	4	Richer	4	None	0	0	No method	Non-users	Non-users	0	No	1	Undecided	1	Never had sex	0	0.668206
85 28 1	19	15-19	1	Rural	2	Secondary	2	Apostolic sec	2	Richer	4	None	0	0	No method	Non-users	Non-users	0	No	1	Undecided	1	Not active in the last 4 weeks not postpartum abstinence	3	0.668206
88 10 3	21	20-24	2	Urban	1	Secondary	2	Pentecostal	3	Richest	5	None	0	0	No method	Non-users	Non-users	0	No	1	Undecided	1	Not active in the last 4 weeks not postpartum abstinence	3	1.87733
90 21 4	17	15-19	1	Rural	2	Secondary	2	Pentecostal	3	Middle	3	None	0	0	No method	Non-users	Non-users	0	No	1	Undecided	1	Never had sex	0	0.881773
94 9 2	17	15-19	1	Rural	2	Primary	1	Pentecostal	3	Pooerest	1	None	0	0	No method	Non-users	Non-users	0	No	1	Undecided	1	Never had sex	0	0.540855
94 14 4	19	15-19	1	Rural	2	Primary	1	Pentecostal	3	Pooerer	2	Yes	1	0	No method	Non-users	Non-users	0	No	1	Undecided	1	Not active in the last 4 weeks postpartum abstinence	2	0.540855
94 20 4	15	15-19	1	Rural	2	Secondary	2	Pentecostal	3	Pooerest	1	None	0	0	No method	Non-users	Non-users	0	No	1	Undecided	1	Never had sex	0	0.540855
95 24 4	23	20-24	2	Urban	1	Secondary	2	Protestant	4	Richest	5	Yes	1	1	Pill	Modern users	Modern users	2	Yes	2	Undecided	1	Active in the last 4 weeks	1	0.609132
97 15 2	24	20-24	2	Urban	1	Secondary	2	Pentecostal	3	Richer	4	Yes	1	1	Pill	Modern users	Modern users	2	Yes	2	Undecided	1	Active in the last 4 weeks	1	0.803575
102 29 2	15	15-19	1	Urban	1	Secondary	2	Protestant	4	Richest	5	None	0	0	No method	Non-users	Non-users	0	No	1	Undecided	1	Never had sex	0	0.614749
126 1 2	23	20-24	2	Rural	2	Primary	1	Apostolic sec	2	Richer	4	Yes	1	1	Pill	Modern users	Modern users	2	Yes	2	Undecided	1	Not active in the last 4 weeks postpartum abstinence	2	0.098841
127 7 3	17	15-19	1	Urban	1	Secondary	2	Other christian	6	Richest	5	None	0	0	No method	Non-users	Non-users	0	No	1	Undecided	1	Never had sex	0	1.88623
130 11 2	21	20-24	2	Rural	2	Primary	1	Pentecostal	3	Pooerest	1	Yes	1	11	Implants/Norplant	LARC users	LARC users	1	No	1	Undecided	1	Not active in the last 4 weeks postpartum abstinence	2	0.643759
130 21 2	23	20-24	2	Rural	2	Primary	1	Other christian	6	Pooerer	2	Yes	1	1	Pill	Modern users	Modern users	2	Yes	2	Undecided	1	Active in the last 4 weeks	1	0.643759
131 6 1	21	20-24	2	Urban	1	Secondary	2	Pentecostal	3	Richer	4	Yes	1	0	No method	Non-users	Non-users	0	Yes	2	Undecided	1	Not active in the last 4 weeks not postpartum abstinence	3	0.61765
133 10 7	15	15-19	1	Rural	2	Secondary	2	Protestant	4	Middle	3	None	0	0	No method	Non-users	Non-users	0	No	1	Undecided	1	Never had sex	0	0.655255
133 14 2	18	15-19	1	Rural	2	Secondary	2	Roman catholic	5	Middle	3	None	0	0	No method	Non-users	Non-users	0	No	1	Undecided	1	Never had sex	0	0.655255
133 14 3	16	15-19	1	Rural	2	Secondary	2	Roman catholic	5	Middle	3	None	0	0	No method	Non-users	Non-users	0	No	1	Undecided	1	Never had sex	0	0.655255
135 29 1	15	15-19	1	Urban	1	Primary	1	Other christian	6	Richer	4	None	0	0	No method	Non-users	Non-users	0	No	1	Undecided	1	Never had sex	0	0.105311
138 16 3	19	15-19	1	Rural	2	Secondary	2	Apostolic sec	2	Richer	4	None	0	0	No method	Non-users	Non-users	0	No	1	Undecided	1	Not active in the last 4 weeks not postpartum abstinence	3	1.38236
142 21 2	15	15-19	1	Urban	1	Secondary	2	None	1	Richer	4	None	0	0	No method	Non-users	Non-users	0	No	1	Undecided	1	Never had sex	0	0.2985
150 6 6	19	15-19	1	Urban	1	Secondary	2	Protestant	4	Richest	5	None	0	0	No method	Non-users	Non-users	0	No	1	Undecided	1	Never had sex	0	0.217696
150 12 5	21	20-24	2	Urban	1	Secondary	2	Pentecostal	3	Richest	5	Yes	1	0	No method	Non-users	Non-users	0	No	1	Undecided	1	Active in the last 4 weeks	1	0.217696
150 21 3	21	20-24	2	Urban	1	Secondary	2	Pentecostal	3	Richer	4	Yes	1	1	Pill	Modern users	Modern users	2	Yes	2	Undecided	1	Not active in the last 4 weeks not postpartum abstinence	3	0.217696
150 24 4	16	15-19	1	Urban	1	Secondary	2	Pentecostal	3	Richest	5	None	0	0	No method	Non-users	Non-users	0	No	1	Undecided	1	Never had sex	0	0.217696
158 11 2	20	20-24	2	Rural	2	Secondary	2	Apostolic sec	2	Middle	3	Yes	1	0	No method	Non-users	Non-users	0	No	1	Undecided	1	Not active in the last 4 weeks postpartum abstinence	2	1.67957
160 9 2	20	20-24	2	Rural	2	Primary	1	Apostolic sec	2	Middle	3	Yes	1	1	Pill	Modern users	Modern users	2	Yes	2	Undecided	1	Active in the last 4 weeks	1	0.751941
164 9 2	15	15-19	1	Urban	1	Secondary	2	Apostolic sec	2	Richest	5	None	0	0	No method	Non-users	Non-users	0	No	1	Undecided	1	Never had sex	0	2.41595
168 7 4	15	15-19	1	Rural	2	Secondary	2	Other christian	6	Middle	3	None	0	0	No method	Non-users	Non-users	0	No	1	Undecided	1	Never had sex	0	0.706463
168 11 1	15	15-19	1	Rural	2	Primary	1	Apostolic sec	2	Middle	3	None	0	0	No method	Non-users	Non-users	0	No	1	Undecided	1	Never had sex	0	0.706463
170 7 5	17	15-19	1	Rural	2	Primary	1	Pentecostal	3	Pooerest	1	None	0	0	No method	Non-users	Non-users	0	No	1	Undecided	1	Never had sex	0	0.477948
170 12 4	16	15-19	1	Rural	2	Secondary	2	Apostolic sec	2	Middle	3	None	0	0	No method	Non-users	Non-users	0	Yes	2	Undecided	1	Active in the last 4 weeks	1	0.477948
172 3 2	19	15-19	1	Urban	1	Secondary	2	Protestant	4	Richest	5	None	0	0	No method	Non-users	Non-users	0	No	1	Undecided	1	Never had sex	0	0.82658
173 8 2	19	15-19	1	Urban	1	Secondary	2	Protestant	4	Richest	5	Yes	1	11	Implants/Norplant	LARC users	LARC users	1	No	1	Undecided	1	Not active in the last 4 weeks not postpartum abstinence	3	0.458568
177 3 2	22	20-24	2	Urban	1	Secondary	2	Roman catholic	5	Richest	5	None	0	0	No method	Non-users	Non-users	0	Yes	2	Undecided	1	Active in the last 4 weeks	1	2.31438
177 27 2	15	15-19	1	Urban	1	Secondary	2	Pentecostal	3	Richer	4	None	0	0	No method	Non-users	Non-users	0	No	1	Undecided	1	Never had sex	0	2.31438
180 9 2	20	20-24	2	Rural	2	Secondary	2	Pentecostal	3	Middle	3	Yes	1	0	No method	Non-users	Non-users	0	Yes	2	Undecided	1	Not active in the last 4 weeks not postpartum abstinence	3	0.396682
180 23 2	21	20-24	2	Rural	2	Primary	1	Pentecostal	3	Pooerer	2	Yes	1	1	Pill	Modern users	Modern users	2	Yes	2	Undecided	1	Not active in the last 4 weeks not postpartum abstinence	3	0.396682
180 26 4	24	20-24	2	Rural	2	Secondary	2	Pentecostal	3	Middle	3	Yes	1	1	Pill	Modern users	Modern users	2	Yes	2	Undecided	1	9	9	0.396682
181 8 1	18	15-19	1	Urban	1	Secondary	2	Pentecostal	3	Richer	4	None	0	0	No method	Non-users	Non-users	0	No	1	Undecided	1	Not active in the last 4 weeks not postpartum abstinence	3	0.873252
182 12 3	20	20-24	2	Rural	2	Primary	1	Apostolic sec	2	Pooerer	2	Yes	1	0	No method	Non-users	Non-users	0	No	1	Undecided	1	Not active in the last 4 weeks postpartum abstinence	2	0.749102
182 26 4	22	20-24	2	Rural	2	Primary	1	Apostolic sec	2	Pooerer	2	Yes	1	0	No method	Non-users	Non-users	0	No	1	Undecided	1	Not active in the last 4 weeks postpartum abstinence	2	0.749102
195 1 5	18	15-19	1	Rural	2	Primary	1	Apostolic sec	2	Pooerer	2	Yes	1	1	Pill	Modern users	Modern users	2	Yes	2	Undecided	1	Active in the last 4 weeks	1	0.727419
204 1 2	15	15-19	1	Rural	2	Secondary	2	Other christian	6	Middle	3	None	0	0	No method	Non-users	Non-users	0	No	1	Undecided	1	Not active in the last 4 weeks not postpartum abstinence	3	0.815428
212 1 1	16	15-19	1	Rural	2	Secondary	2	Other christian	6	Pooerer	2	None	0	0	No method	Non-users	Non-users	0	No	1	Undecided	1	Never had sex	0	0.665958
212 15 2	15	15-19	1	Rural	2	Secondary	2	Protestant	4	Pooerest	1	None	0	0	No method	Non-users	Non-users	0	No	1	Undecided	1	Never had sex	0	0.665958
212 24 2	18	15-19	1	Rural	2	Secondary	2	Pentecostal	3	Middle	3	None	0	0	No method	Non-users	Non-users	0	No	1	Undecided	1	Never had sex	0	0.665958
217 6 2	16	15-19	1	Urban	1	Secondary	2	Roman catholic	5	Richer	4	None	0	0	No method	Non-users	Non-users	0	No	1	Undecided	1	Never had sex	0	0.262763
217 13 3	18	15-19	1	Urban	1	Secondary	2	Protestant	4	Richest	5	None	0	0	No method	Non-users	Non-users	0	No	1	Undecided	1	Never had sex	0	0.262763
222 1 2	18	15-19	1	Urban	1	Secondary	2	Other christian	6	Richer	4	Yes	1	11	Implants/Norplant	LARC users	LARC users	1	Yes	2	Undecided	1	Active in the last 4 weeks	1	0.71215
224 5 3	21	20-24	2	Urban	1	Secondary	2	Roman catholic	5	Richest	5	None	0	0	No method	Non-users	Non-users	0	No	1	Undecided	1	Active in the last 4 weeks	1	0.287653
228 7 2	21	20-24	2	Urban	1	Secondary	2	Pentecostal	3	Richest	5	Yes	1	0	No method	Non-users	Non-users	0	No	1	Undecided	1	Not active in the last 4 weeks postpartum abstinence	2	0.486903
238 26 6	15	15-19	1	Rural	2	Secondary	2	Pentecostal	3	Pooerest	1	None	0	0	No method	Non-users	Non-users	0	No	1	Undecided	1	Never had sex	0	1.41752
241 19 6	19	15-19	1	Rural	2	Secondary	2	Roman catholic	5	Pooerest	1	None	0	0	No method	Non-users	Non-users	0	No	1	Undecided	1	Not active in the last 4 weeks not postpartum abstinence	3	0.525116
244 24 2	20	20-24	2	Urban	1	Secondary	2	Apostolic sec	2	Richer	4	Yes	1	0	No method	Non-users	Non-users	0	No	1	Undecided	1	Not active in the last 4 weeks not postpartum abstinence	3	0.223447
246 22 2	22	20-24	2	Urban	1	Secondary	2	Pentecostal	3	Richest	5	None	0	0	No method	Non-users	Non-users	0	Yes	2	Undecided	1	Active in the last 4 weeks	1	0.619714
248 16 3	22	20-24	2	Rural	2	Secondary	2	Protestant	4	Pooerest	1	Yes	1	1	Pill	Modern users	Modern users	2	No	1	Undecided	1	Not active in the last 4 weeks not postpartum abstinence	3	0.765581
253 4 1	20	20-24	2	Rural	2	Primary	1	None	1	Pooerest	1	Yes	1	0	No method	Non-users	Non-users	0	Yes	2	Undecided	1	Active in the last 4 weeks	1	1.16009
255 13 1	19	15-19	1	Urban	1	Higher	3	Protestant	4	Richest	5	None	0	0	No method	Non-users	Non-users	0	No	1	Undecided	1	Active in the last 4 weeks	1	2.00594
259 5 4	15	15-19	1	Urban	1	Secondary	2	Pentecostal	3	Richer	4	None	0	0	No method	Non-users	Non-users	0	No	1	Undecided	1	Never had sex	0	0.222371
259 20 5	17	15-19	1	Urban	1	Secondary	2	Pentecostal	3	Richest	5	None	0	0	No method	Non-users	Non-users	0	No	1	Undecided	1	Never had sex	0	0.222371
259 28 5	16	15-19	1	Urban	1	Primary	1	Other christian	6	Richer	4	None	0	0	No method	Non-users	Non-users	0	No	1	Undecided	1	Never had sex	0	0.222371
265 10 2	23	20-24	2	Rural	2	Secondary	2	Apostolic sec	2	Pooerest	1	Yes	1	11	Implants/Norplant	LARC users	LARC users	1	No	1	Undecided	1	Active in the last 4 weeks	1	0.726677
265 10 3	15	15-19	1	Rural	2	Secondary	2	Apostolic sec	2	Pooerest	1	None	0	0	No method	Non-users	Non-users	0	No	1	Undecided	1	Never had sex	0	0.726677
265 22 4	17	15-19	1	Rural	2	Secondary	2	Apostolic sec	2	Pooerest	1	None	0	0	No method	Non-users	Non-users	0	No	1	Undecided	1	Never had sex	0	0.726677
267 8 3	20	20-24	2	Rural	2	Secondary	2	Pentecostal	3	Middle	3	Yes	1	0	No method	Non-users	Non-users	0	No	1	Undecided	1	Not active in the last 4 weeks not postpartum abstinence	3	1.15683
268 4 2	17	15-19	1	Rural	2	Secondary	2	Roman catholic	5	Richest	5	None	0	0	No method	Non-users	Non-users	0	No	1	Undecided	1	Never had sex	0	2.98311
270 23 2	21	20-24	2	Rural	2	Secondary	2	Other christian	6	Richer	4	Yes	1	0	No method	Non-users	Non-users	0	No	1	Undecided	1	Not active in the last 4 weeks postpartum abstinence	2	0.167585
272 18 1	23	20-24	2	Rural	2	Primary	1	Apostolic sec	2	Middle	3	Yes	1	1	Pill	Modern users	Modern users	2	Yes	2	Undecided	1	Not active in the last 4 weeks not postpartum abstinence	3	1.75732
274 18 4	19	15-19	1	Rural	2	Secondary	2	Protestant	4	Pooerer	2	Yes	1	0	No method	Non-users	Non-users	0	Yes	2	Undecided	1	Not active in the last 4 weeks postpartum abstinence	2	1.04899
277 23 3	15	15-19	1	Rural	2	Primary	1	Apostolic sec	2	Pooerest	1	None	0	0	No method	Non-users	Non-users	0	No	1	Undecided	1	Never had sex	0	1.14172
279 1 2	15	15-19	1	Rural	2	Secondary	2	Other christian	6	Pooerest	1	None	0	0	No method	Non-users	Non-users	0	No	1	Undecided	1	Never had sex	0	0.490483
279 6 3	21	20-24	2	Rural	2	Secondary	2	Roman catholic	5	Middle	3	Yes	1	0	No method	Non-users	Non-users	0	No	1	Undecided	1	Not active in the last 4 weeks not postpartum abstinence	3	0.490483
279 18 2	23	20-24	2	Rural	2	Primary	1	Other christian	6	Middle	3	Yes	1	0	No method	Non-users	Non-users	0	No	1	Undecided	1	Active in the last 4 weeks	1	0.490483
280 28 2	20	20-24	2	Urban	1	Secondary	2	Roman catholic	5	Richest	5	None	0	0	No method	Non-users	Non-users	0	No	1	Undecided	1	Never had sex	0	1.723
290 11 6	15	15-19	1	Rural	2	Primary	1	Apostolic sec	2	Pooerer	2	None	0	0	No method	Non-users	Non-users	0	No	1	Undecided	1	Never had sex	0	0.54413
290 17 7	15	15-19	1	Rural	2	Secondary	2	Apostolic sec	2	Pooerest	1	None	0	0	No method	Non-users	Non-users	0	No	1	Undecided	1	Never had sex	0	0.54413
293 5 6	17	15-19	1	Urban	1	Secondary	2	Pentecostal	3	Richest	5	None	0	0	No method	Non-users	Non-users	0	No	1	Undecided	1	Never had sex	0	1.34933
295 2 2	15	15-19	1	Rural	2	Secondary	2	Roman catholic	5	Pooerer	2	None	0	0	No method	Non-users	Non-users	0	No	1	Undecided	1	Never had sex	0	2.20851
295 22 3	16	15-19	1	Rural	2	Secondary	2	Roman catholic	5	Pooerest	1	None	0	0	No method	Non-users	Non-users	0	No	1	Undecided	1	Never had sex	0	2.20851
305 2 1	20	20-24	2	Rural	2	Primary	1	Apostolic sec	2	Pooerer	2	None	0	0	No method	Non-users	Non-users	0	Yes	2	Undecided	1	Not active in the last 4 weeks not postpartum abstinence	3	0.704656
305 7 3	19	15-19	1	Rural	2	Primary	1	Other christian	6	Pooerer	2	Yes	1	0	No method	Non-users	Non-users	0	No	1	Undecided	1	Not active in the last 4 weeks postpartum abstinence	2	0.704656
306 14 6	21	20-24	2	Urban	1	Secondary	2	Protestant	4	Richest	5	None	0	0	No method	Non-users	Non-users	0	Yes	2	Undecided	1	Not active in the last 4 weeks not postpartum abstinence	3	0.866445
308 13 3	22	20-24	2	Rural	2	Primary	1	None	1	Pooerer	2	Yes	1	0	No method	Non-users	Non-users	0	Yes	2	Undecided	1	Active in the last 4 weeks	1	0.736881
318 14 2	16	15-19	1	Urban	1	Secondary	2	Pentecostal	3	Richer	4	None	0	0	No method	Non-users	Non-users	0	No	1	Undecided	1	Not active in the last 4 weeks not postpartum abstinence	3	1.68827
330 4 5	15	15-19	1	Urban	1	Secondary	2	Pentecostal	3	Richer	4	None	0	0	No method	Non-users	Non-users	0	No	1	Undecided	1	Never had sex	0	0.669565
331 9 6	15	15-19	1	Rural	2	Primary	1	Apostolic sec	2	Pooerer	2	None	0	0	No method	Non-users	Non-users	0	No	1	Undecided	1	Never had sex	0	0.66841
332 9 8	17	15-19	1	Rural	2	Secondary	2	Protestant	4	Richer	4	None	0	0	No method	Non-users	Non-users	0	Yes	2	Undecided	1	Active in the last 4 weeks	1	1.41774
333 9 1	21	20-24	2	Urban	1	Secondary	2	Protestant	4	Richest	5	None	0	0	No method	Non-users	Non-users	0	Yes	2	Undecided	1	Active in the last 4 weeks	1	0.517771
341 12 3	16	15-19	1	Rural	2	Secondary	2	Apostolic sec	2	Pooerest	1	None	0	0	No method	Non-users	Non-users	0	No	1	Undecided	1	Never had sex	0	1.03563
343 15 3	18	15-19	1	Rural	2	Secondary	2	Protestant	4	Middle	3	None	0	0	No method	Non-users	Non-users	0	Yes	2	Undecided	1	Active in the last 4 weeks	1	1.55496
343 15 9	17	15-19	1	Rural	2	Primary	1	Apostolic sec	2	Middle	3	None	0	0	No method	Non-users	Non-users	0	No	1	Undecided	1	Never had sex	0	1.55496
354 11 1	24	20-24	2	Urban	1	Secondary	2	Apostolic sec	2	Richer	4	Yes	1	0	No method	Non-users	Non-users	0	No	1	Undecided	1	Active in the last 4 weeks	1	0.259682
358 4 7	15	15-19	1	Rural	2	Primary	1	Other christian	6	Pooerest	1	None	0	0	No method	Non-users	Non-users	0	No	1	Undecided	1	Never had sex	0	0.768358
361 20 4	18	15-19	1	Rural	2	Secondary	2	Apostolic sec	2	Middle	3	Yes	1	3	Injections	Modern users	Modern users	2	No	1	Undecided	1	Not active in the last 4 weeks postpartum abstinence	2	0.602793
367 10 4	15	15-19	1	Rural	2	Primary	1	Apostolic sec	2	Middle	3	None	0	0	No method	Non-users	Non-users	0	No	1	Undecided	1	Never had sex	0	0.919656
370 27 3	21	20-24	2	Rural	2	Secondary	2	Apostolic sec	2	Middle	3	Yes	1	0	No method	Non-users	Non-users	0	No	1	Undecided	1	Not active in the last 4 weeks postpartum abstinence	2	0.764346
373 29 2	22	20-24	2	Rural	2	Secondary	2	Protestant	4	Pooerer	2	Yes	1	3	Injections	Modern users	Modern users	2	Yes	2	Undecided	1	Active in the last 4 weeks	1	1.60135
376 28 3	16	15-19	1	Rural	2	Primary	1	Apostolic sec	2	Pooerest	1	None	0	0	No method	Non-users	Non-users	0	No	1	Undecided	1	Never had sex	0	1.40017
379 6 3	15	15-19	1	Rural	2	Secondary	2	Apostolic sec	2	Pooerest	1	None	0	0	No method	Non-users	Non-users	0	No	1	Undecided	1	Never had sex	0	0.607715
379 7 6	16	15-19	1	Rural	2	Secondary	2	Apostolic sec	2	Pooerest	1	None	0	0	No method	Non-users	Non-users	0	No	1	Undecided	1	Never had sex	0	0.607715
380 18 2	16	15-19	1	Rural	2	Secondary	2	Protestant	4	Middle	3	None	0	0	No method	Non-users	Non-users	0	No	1	Undecided	1	Never had sex	0	0.877363
381 7 3	24	20-24	2	Urban	1	Secondary	2	Apostolic sec	2	Richest	5	Yes	1	0	No method	Non-users	Non-users	0	Yes	2	Undecided	1	Not active in the last 4 weeks not postpartum abstinence	3	0.607134
386 1 3	18	15-19	1	Rural	2	Secondary	2	Protestant	4	Middle	3	None	0	0	No method	Non-users	Non-users	0	No	1	Undecided	1	Never had sex	0	0.283377
386 23 2	20	20-24	2	Rural	2	Secondary	2	Pentecostal	3	Middle	3	None	0	0	No method	Non-users	Non-users	0	No	1	Undecided	1	Never had sex	0	0.283377
387 22 6	16	15-19	1	Rural	2	Secondary	2	Other christian	6	Richer	4	None	0	0	No method	Non-users	Non-users	0	No	1	Undecided	1	Never had sex	0	0.616011
387 24 3	21	20-24	2	Rural	2	Secondary	2	Protestant	4	Richer	4	None	0	0	No method	Non-users	Non-users	0	No	1	Undecided	1	Not active in the last 4 weeks not postpartum abstinence	3	0.616011
394 27 3	18	15-19	1	Rural	2	Secondary	2	Apostolic sec	2	Middle	3	None	0	0	No method	Non-users	Non-users	0	No	1	Undecided	1	Never had sex	0	0.312263
396 6 2	16	15-19	1	Urban	1	Primary	1	Pentecostal	3	Richer	4	None	0	0	No method	Non-users	Non-users	0	No	1	Undecided	1	Never had sex	0	3.56521
398 6 6	23	20-24	2	Rural	2	Primary	1	Apostolic sec	2	Pooerest	1	Yes	1	0	No method	Non-users	Non-users	0	No	1	Undecided	1	Not active in the last 4 weeks postpartum abstinence	2	1.6456
399 11 3	19	15-19	1	Urban	1	Secondary	2	Pentecostal	3	Richest	5	None	0	0	No method	Non-users	Non-users	0	No	1	Undecided	1	Not active in the last 4 weeks not postpartum abstinence	3	2.42176
1 7 2	21	20-24	2	Rural	2	Secondary	2	Apostolic sec	2	Richer	4	Yes	1	1	Pill	Modern users	Modern users	2	Yes	2	Desire for more children	2	Active in the last 4 weeks	1	1.81833
1 9 2	16	15-19	1	Rural	2	Secondary	2	None	1	Middle	3	None	0	0	No method	Non-users	Non-users	0	No	1	Desire for more children	2	Not active in the last 4 weeks not postpartum abstinence	3	1.81833
1 15 1	24	20-24	2	Rural	2	Secondary	2	Apostolic sec	2	Pooerer	2	Yes	1	1	Pill	Modern users	Modern users	2	Yes	2	Desire for more children	2	Not active in the last 4 weeks postpartum abstinence	2	1.81833
1 27 1	22	20-24	2	Rural	2	Secondary	2	Apostolic sec	2	Pooerer	2	Yes	1	1	Pill	Modern users	Modern users	2	Yes	2	Desire for more children	2	Not active in the last 4 weeks not postpartum abstinence	3	1.81833
2 2 2	17	15-19	1	Rural	2	Secondary	2	Protestant	4	Pooerer	2	None	0	0	No method	Non-users	Non-users	0	No	1	Desire for more children	2	Never had sex	0	1.42747
2 4 3	22	20-24	2	Rural	2	Primary	1	Pentecostal	3	Middle	3	Yes	1	3	Injections	Modern users	Modern users	2	Yes	2	Desire for more children	2	Active in the last 4 weeks	1	1.42747
2 9 4	17	15-19	1	Rural	2	Secondary	2	Pentecostal	3	Pooerest	1	None	0	0	No method	Non-users	Non-users	0	No	1	Desire for more children	2	Never had sex	0	1.42747
2 11 3	15	15-19	1	Rural	2	Secondary	2	Apostolic sec	2	Pooerest	1	None	0	0	No method	Non-users	Non-users	0	No	1	Desire for more children	2	Never had sex	0	1.42747
2 16 1	20	20-24	2	Rural	2	Secondary	2	Apostolic sec	2	Pooerer	2	Yes	1	1	Pill	Modern users	Modern users	2	Yes	2	Desire for more children	2	Active in the last 4 weeks	1	1.42747
2 18 5	24	20-24	2	Rural	2	Secondary	2	Roman catholic	5	Pooerest	1	Yes	1	3	Injections	Modern users	Modern users	2	Yes	2	Desire for more children	2	Not active in the last 4 weeks not postpartum abstinence	3	1.42747
2 20 3	21	20-24	2	Rural	2	Primary	1	Roman catholic	5	Middle	3	Yes	1	5	Male Condom	Modern users	Modern users	2	Yes	2	Desire for more children	2	Active in the last 4 weeks	1	1.42747
2 20 5	15	15-19	1	Rural	2	Primary	1	Roman catholic	5	Middle	3	None	0	0	No method	Non-users	Non-users	0	No	1	Desire for more children	2	Never had sex	0	1.42747
2 25 1	24	20-24	2	Rural	2	Secondary	2	Apostolic sec	2	Pooerest	1	Yes	1	3	Injections	Modern users	Modern users	2	Yes	2	Desire for more children	2	Not active in the last 4 weeks not postpartum abstinence	3	1.42747
2 25 7	15	15-19	1	Rural	2	Secondary	2	Pentecostal	3	Pooerest	1	None	0	0	No method	Non-users	Non-users	0	No	1	Desire for more children	2	Never had sex	0	1.42747
3 3 3	15	15-19	1	Urban	1	Secondary	2	Muslism	6	Richest	5	None	0	0	No method	Non-users	Non-users	0	No	1	Desire for more children	2	Never had sex	0	2.10987
3 8 2	22	20-24	2	Urban	1	Secondary	2	Protestant	4	Richest	5	Yes	1	1	Pill	Modern users	Modern users	2	Yes	2	Desire for more children	2	Active in the last 4 weeks	1	2.10987
3 8 7	19	15-19	1	Urban	1	Secondary	2	Protestant	4	Richest	5	None	0	0	No method	Non-users	Non-users	0	No	1	Desire for more children	2	Never had sex	0	2.10987
3 17 2	19	15-19	1	Urban	1	Higher	3	Apostolic sec	2	Richest	5	None	0	0	No method	Non-users	Non-users	0	No	1	Desire for more children	2	Never had sex	0	2.10987
3 25 5	20	20-24	2	Urban	1	Secondary	2	Apostolic sec	2	Richest	5	None	0	0	No method	Non-users	Non-users	0	No	1	Desire for more children	2	Never had sex	0	2.10987
4 5 6	23	20-24	2	Rural	2	Primary	1	Apostolic sec	2	Pooerer	2	Yes	1	0	No method	Non-users	Non-users	0	Yes	2	Desire for more children	2	Active in the last 4 weeks	1	1.2842
4 6 2	22	20-24	2	Rural	2	Secondary	2	Apostolic sec	2	Pooerer	2	Yes	1	1	Pill	Modern users	Modern users	2	Yes	2	Desire for more children	2	Not active in the last 4 weeks postpartum abstinence	2	1.2842
4 9 6	19	15-19	1	Rural	2	Secondary	2	Roman catholic	5	Richer	4	Yes	1	0	No method	Non-users	Non-users	0	No	1	Desire for more children	2	Not active in the last 4 weeks postpartum abstinence	2	1.2842
4 15 3	16	15-19	1	Rural	2	Secondary	2	Pentecostal	3	Pooerer	2	None	0	0	No method	Non-users	Non-users	0	No	1	Desire for more children	2	Never had sex	0	1.2842
4 16 5	15	15-19	1	Rural	2	Secondary	2	Apostolic sec	2	Pooerer	2	None	0	0	No method	Non-users	Non-users	0	No	1	Desire for more children	2	Never had sex	0	1.2842
4 21 2	22	20-24	2	Rural	2	Secondary	2	Pentecostal	3	Middle	3	Yes	1	1	Pill	Modern users	Modern users	2	Yes	2	Desire for more children	2	Active in the last 4 weeks	1	1.2842
4 29 2	16	15-19	1	Rural	2	Primary	1	Apostolic sec	2	Pooerest	1	Yes	1	1	Pill	Modern users	Modern users	2	Yes	2	Desire for more children	2	Active in the last 4 weeks	1	1.2842
5 17 3	22	20-24	2	Urban	1	Higher	3	Pentecostal	3	Richest	5	None	0	0	No method	Non-users	Non-users	0	No	1	Desire for more children	2	Never had sex	0	0.419351
5 23 1	22	20-24	2	Urban	1	Higher	3	Pentecostal	3	Richest	5	Yes	1	11	Implants/Norplant	LARC users	LARC users	1	Yes	2	Desire for more children	2	Active in the last 4 weeks	1	0.419351
6 1 8	22	20-24	2	Urban	1	Secondary	2	Apostolic sec	2	Richest	5	None	0	0	No method	Non-users	Non-users	0	No	1	Desire for more children	2	Never had sex	0	1.63237
6 3 2	19	15-19	1	Urban	1	Secondary	2	Pentecostal	3	Richer	4	Yes	1	1	Pill	Modern users	Modern users	2	Yes	2	Desire for more children	2	Active in the last 4 weeks	1	1.63237
6 4 3	23	20-24	2	Urban	1	Secondary	2	Protestant	4	Richer	4	None	0	0	No method	Non-users	Non-users	0	No	1	Desire for more children	2	Never had sex	0	1.63237
6 11 3	20	20-24	2	Urban	1	Secondary	2	Pentecostal	3	Richest	5	None	0	0	No method	Non-users	Non-users	0	No	1	Desire for more children	2	Never had sex	0	1.63237
6 12 2	24	20-24	2	Urban	1	Primary	1	Pentecostal	3	Richest	5	Yes	1	1	Pill	Modern users	Modern users	2	Yes	2	Desire for more children	2	Active in the last 4 weeks	1	1.63237
6 13 5	20	20-24	2	Urban	1	Secondary	2	Pentecostal	3	Richest	5	None	0	0	No method	Non-users	Non-users	0	No	1	Desire for more children	2	Never had sex	0	1.63237
6 14 5	18	15-19	1	Urban	1	Secondary	2	Pentecostal	3	Richest	5	None	0	0	No method	Non-users	Non-users	0	No	1	Desire for more children	2	Never had sex	0	1.63237
6 17 2	19	15-19	1	Urban	1	Secondary	2	Pentecostal	3	Richer	4	None	0	0	No method	Non-users	Non-users	0	No	1	Desire for more children	2	Never had sex	0	1.63237
6 17 4	15	15-19	1	Urban	1	Secondary	2	Pentecostal	3	Richer	4	None	0	0	No method	Non-users	Non-users	0	No	1	Desire for more children	2	Never had sex	0	1.63237
6 28 2	19	15-19	1	Urban	1	Secondary	2	None	1	Richest	5	Yes	1	1	Pill	Modern users	Modern users	2	Yes	2	Desire for more children	2	Active in the last 4 weeks	1	1.63237
7 1 5	18	15-19	1	Urban	1	Secondary	2	Protestant	4	Richest	5	None	0	0	No method	Non-users	Non-users	0	No	1	Desire for more children	2	Never had sex	0	0.487402
7 4 3	18	15-19	1	Urban	1	Secondary	2	Apostolic sec	2	Richest	5	None	0	0	No method	Non-users	Non-users	0	No	1	Desire for more children	2	Never had sex	0	0.487402
7 6 7	15	15-19	1	Urban	1	Secondary	2	Pentecostal	3	Richest	5	None	0	0	No method	Non-users	Non-users	0	No	1	Desire for more children	2	Never had sex	0	0.487402
7 6 8	19	15-19	1	Urban	1	Secondary	2	Pentecostal	3	Richest	5	None	0	0	No method	Non-users	Non-users	0	No	1	Desire for more children	2	Never had sex	0	0.487402
7 7 2	20	20-24	2	Urban	1	Secondary	2	Pentecostal	3	Richest	5	None	0	0	No method	Non-users	Non-users	0	No	1	Desire for more children	2	Never had sex	0	0.487402
7 7 4	16	15-19	1	Urban	1	Secondary	2	Apostolic sec	2	Richest	5	None	0	0	No method	Non-users	Non-users	0	No	1	Desire for more children	2	Never had sex	0	0.487402
7 17 2	24	20-24	2	Urban	1	Secondary	2	Apostolic sec	2	Richest	5	Yes	1	0	No method	Non-users	Non-users	0	Yes	2	Desire for more children	2	Not active in the last 4 weeks not postpartum abstinence	3	0.487402
7 21 4	15	15-19	1	Urban	1	Secondary	2	Other christian	6	Richest	5	None	0	0	No method	Non-users	Non-users	0	No	1	Desire for more children	2	Never had sex	0	0.487402
7 23 5	21	20-24	2	Urban	1	Secondary	2	Pentecostal	3	Richest	5	None	0	0	No method	Non-users	Non-users	0	No	1	Desire for more children	2	Never had sex	0	0.487402
8 2 3	17	15-19	1	Rural	2	Secondary	2	Apostolic sec	2	Pooerer	2	Yes	1	0	No method	Non-users	Non-users	0	No	1	Desire for more children	2	Not active in the last 4 weeks postpartum abstinence	2	1.11886
8 4 4	16	15-19	1	Rural	2	Secondary	2	Protestant	4	Middle	3	None	0	0	No method	Non-users	Non-users	0	No	1	Desire for more children	2	Never had sex	0	1.11886
8 6 2	16	15-19	1	Rural	2	Secondary	2	Apostolic sec	2	Pooerest	1	None	0	0	No method	Non-users	Non-users	0	No	1	Desire for more children	2	Never had sex	0	1.11886
8 13 2	21	20-24	2	Rural	2	Secondary	2	Pentecostal	3	Middle	3	None	0	0	No method	Non-users	Non-users	0	No	1	Desire for more children	2	Never had sex	0	1.11886
8 15 1	17	15-19	1	Rural	2	Primary	1	Other christian	6	Middle	3	Yes	1	1	Pill	Modern users	Modern users	2	Yes	2	Desire for more children	2	Not active in the last 4 weeks postpartum abstinence	2	1.11886
8 16 4	23	20-24	2	Rural	2	Primary	1	Apostolic sec	2	Pooerest	1	Yes	1	1	Pill	Modern users	Modern users	2	Yes	2	Desire for more children	2	Active in the last 4 weeks	1	1.11886
8 17 3	17	15-19	1	Rural	2	Secondary	2	Apostolic sec	2	Pooerest	1	None	0	0	No method	Non-users	Non-users	0	No	1	Desire for more children	2	Never had sex	0	1.11886
8 20 2	22	20-24	2	Rural	2	Primary	1	Apostolic sec	2	Middle	3	Yes	1	1	Pill	Modern users	Modern users	2	Yes	2	Desire for more children	2	Active in the last 4 weeks	1	1.11886
8 22 4	16	15-19	1	Rural	2	Secondary	2	Roman catholic	5	Middle	3	None	0	0	No method	Non-users	Non-users	0	No	1	Desire for more children	2	Never had sex	0	1.11886
9 5 1	17	15-19	1	Urban	1	Secondary	2	Apostolic sec	2	Richer	4	None	0	0	No method	Non-users	Non-users	0	No	1	Desire for more children	2	Never had sex	0	0.257702
9 11 2	21	20-24	2	Urban	1	Secondary	2	Pentecostal	3	Richer	4	Yes	1	1	Pill	Modern users	Modern users	2	Yes	2	Desire for more children	2	Active in the last 4 weeks	1	0.257702
9 27 2	18	15-19	1	Urban	1	Primary	1	Apostolic sec	2	Richer	4	Yes	1	0	No method	Non-users	Non-users	0	Yes	2	Desire for more children	2	Not active in the last 4 weeks postpartum abstinence	2	0.257702
10 2 2	24	20-24	2	Urban	1	Secondary	2	Apostolic sec	2	Richer	4	Yes	1	1	Pill	Modern users	Modern users	2	Yes	2	Desire for more children	2	Active in the last 4 weeks	1	1.72715
10 8 4	20	20-24	2	Urban	1	Secondary	2	Protestant	4	Richest	5	None	0	0	No method	Non-users	Non-users	0	No	1	Desire for more children	2	Not active in the last 4 weeks not postpartum abstinence	3	1.72715
10 9 4	23	20-24	2	Urban	1	Higher	3	Roman catholic	5	Richest	5	None	0	0	No method	Non-users	Non-users	0	No	1	Desire for more children	2	Never had sex	0	1.72715
10 12 5	22	20-24	2	Urban	1	Secondary	2	Pentecostal	3	Richest	5	Yes	1	0	No method	Non-users	Non-users	0	No	1	Desire for more children	2	9	9	1.72715
10 19 4	17	15-19	1	Urban	1	Secondary	2	Pentecostal	3	Richest	5	None	0	0	No method	Non-users	Non-users	0	No	1	Desire for more children	2	Never had sex	0	1.72715
10 19 5	19	15-19	1	Urban	1	Secondary	2	Protestant	4	Richest	5	None	0	0	No method	Non-users	Non-users	0	No	1	Desire for more children	2	Never had sex	0	1.72715
10 25 7	15	15-19	1	Urban	1	Secondary	2	Pentecostal	3	Richest	5	None	0	0	No method	Non-users	Non-users	0	No	1	Desire for more children	2	Never had sex	0	1.72715
10 27 2	24	20-24	2	Urban	1	Higher	3	Pentecostal	3	Richest	5	None	0	0	No method	Non-users	Non-users	0	No	1	Desire for more children	2	Never had sex	0	1.72715
10 28 3	22	20-24	2	Urban	1	Higher	3	Other christian	6	Richest	5	None	0	0	No method	Non-users	Non-users	0	No	1	Desire for more children	2	Never had sex	0	1.72715
10 28 4	18	15-19	1	Urban	1	Secondary	2	Other christian	6	Richest	5	None	0	0	No method	Non-users	Non-users	0	No	1	Desire for more children	2	Never had sex	0	1.72715
10 28 6	15	15-19	1	Urban	1	Secondary	2	Other christian	6	Richest	5	None	0	0	No method	Non-users	Non-users	0	No	1	Desire for more children	2	Never had sex	0	1.72715
11 12 2	20	20-24	2	Urban	1	Higher	3	Pentecostal	3	Richest	5	None	0	0	No method	Non-users	Non-users	0	No	1	Desire for more children	2	Never had sex	0	1.41447
11 21 2	16	15-19	1	Urban	1	Secondary	2	Roman catholic	5	Richer	4	None	0	0	No method	Non-users	Non-users	0	No	1	Desire for more children	2	Never had sex	0	1.41447
11 22 5	16	15-19	1	Urban	1	Secondary	2	Muslism	6	Richest	5	None	0	0	No method	Non-users	Non-users	0	No	1	Desire for more children	2	Never had sex	0	1.41447
11 27 2	21	20-24	2	Urban	1	Higher	3	Pentecostal	3	Richest	5	None	0	0	No method	Non-users	Non-users	0	No	1	Desire for more children	2	Never had sex	0	1.41447
12 7 2	17	15-19	1	Rural	2	Secondary	2	Apostolic sec	2	Middle	3	None	0	0	No method	Non-users	Non-users	0	No	1	Desire for more children	2	Never had sex	0	0.972865
12 11 2	24	20-24	2	Rural	2	Secondary	2	Apostolic sec	2	Pooerest	1	Yes	1	1	Pill	Modern users	Modern users	2	Yes	2	Desire for more children	2	Active in the last 4 weeks	1	0.972865
12 12 8	24	20-24	2	Rural	2	Primary	1	Apostolic sec	2	Richer	4	Yes	1	3	Injections	Modern users	Modern users	2	Yes	2	Desire for more children	2	Active in the last 4 weeks	1	0.972865
12 12 9	18	15-19	1	Rural	2	Primary	1	Apostolic sec	2	Richer	4	None	0	0	No method	Non-users	Non-users	0	Yes	2	Desire for more children	2	Active in the last 4 weeks	1	0.972865
12 24 2	22	20-24	2	Rural	2	Secondary	2	Pentecostal	3	Pooerer	2	Yes	1	1	Pill	Modern users	Modern users	2	Yes	2	Desire for more children	2	Active in the last 4 weeks	1	0.972865
13 1 2	21	20-24	2	Rural	2	Primary	1	Apostolic sec	2	Pooerest	1	Yes	1	3	Injections	Modern users	Modern users	2	Yes	2	Desire for more children	2	Active in the last 4 weeks	1	2.11833
13 4 2	19	15-19	1	Rural	2	Secondary	2	Apostolic sec	2	Pooerest	1	Yes	1	1	Pill	Modern users	Modern users	2	Yes	2	Desire for more children	2	Active in the last 4 weeks	1	2.11833
13 6 2	17	15-19	1	Rural	2	Secondary	2	Roman catholic	5	Richer	4	None	0	0	No method	Non-users	Non-users	0	No	1	Desire for more children	2	Never had sex	0	2.11833
13 10 9	16	15-19	1	Rural	2	Secondary	2	Protestant	4	Richer	4	None	0	0	No method	Non-users	Non-users	0	No	1	Desire for more children	2	Never had sex	0	2.11833
13 19 2	20	20-24	2	Rural	2	Secondary	2	Pentecostal	3	Richest	5	Yes	1	11	Implants/Norplant	LARC users	LARC users	1	Yes	2	Desire for more children	2	Active in the last 4 weeks	1	2.11833
13 25 3	23	20-24	2	Rural	2	Secondary	2	Roman catholic	5	Richer	4	Yes	1	1	Pill	Modern users	Modern users	2	Yes	2	Desire for more children	2	Active in the last 4 weeks	1	2.11833
14 20 1	21	20-24	2	Urban	1	Secondary	2	None	1	Richer	4	Yes	1	1	Pill	Modern users	Modern users	2	Yes	2	Desire for more children	2	Active in the last 4 weeks	1	0.568752
14 20 5	16	15-19	1	Urban	1	Secondary	2	Pentecostal	3	Richer	4	None	0	0	No method	Non-users	Non-users	0	No	1	Desire for more children	2	Never had sex	0	0.568752
15 1 4	20	20-24	2	Rural	2	Primary	1	Apostolic sec	2	Pooerest	1	Yes	1	0	No method	Non-users	Non-users	0	Yes	2	Desire for more children	2	Active in the last 4 weeks	1	1.30433
15 10 4	17	15-19	1	Rural	2	Primary	1	Protestant	4	Middle	3	Yes	1	3	Injections	Modern users	Modern users	2	Yes	2	Desire for more children	2	Active in the last 4 weeks	1	1.30433
15 14 2	23	20-24	2	Rural	2	Secondary	2	Pentecostal	3	Pooerest	1	Yes	1	11	Implants/Norplant	LARC users	LARC users	1	Yes	2	Desire for more children	2	Active in the last 4 weeks	1	1.30433
15 20 4	19	15-19	1	Rural	2	Secondary	2	Apostolic sec	2	Middle	3	Yes	1	1	Pill	Modern users	Modern users	2	Yes	2	Desire for more children	2	Active in the last 4 weeks	1	1.30433
15 24 2	23	20-24	2	Rural	2	Secondary	2	Pentecostal	3	Pooerest	1	Yes	1	3	Injections	Modern users	Modern users	2	Yes	2	Desire for more children	2	Active in the last 4 weeks	1	1.30433
15 27 5	19	15-19	1	Rural	2	Primary	1	Pentecostal	3	Pooerest	1	Yes	1	1	Pill	Modern users	Modern users	2	Yes	2	Desire for more children	2	Active in the last 4 weeks	1	1.30433
16 10 3	24	20-24	2	Urban	1	Higher	3	Pentecostal	3	Richest	5	None	0	5	Male Condom	Modern users	Modern users	2	No	1	Desire for more children	2	Not active in the last 4 weeks not postpartum abstinence	3	0.948391
16 10 4	17	15-19	1	Urban	1	Secondary	2	Pentecostal	3	Richest	5	None	0	0	No method	Non-users	Non-users	0	No	1	Desire for more children	2	Never had sex	0	0.948391
16 11 5	15	15-19	1	Urban	1	Primary	1	Protestant	4	Richer	4	None	0	0	No method	Non-users	Non-users	0	No	1	Desire for more children	2	Never had sex	0	0.948391
16 13 3	21	20-24	2	Urban	1	Secondary	2	Apostolic sec	2	Richest	5	None	0	0	No method	Non-users	Non-users	0	No	1	Desire for more children	2	Never had sex	0	0.948391
16 15 14	19	15-19	1	Urban	1	Secondary	2	Pentecostal	3	Richest	5	Yes	1	11	Implants/Norplant	LARC users	LARC users	1	Yes	2	Desire for more children	2	Active in the last 4 weeks	1	0.948391
16 17 3	16	15-19	1	Urban	1	Secondary	2	Protestant	4	Richer	4	None	0	0	No method	Non-users	Non-users	0	No	1	Desire for more children	2	Never had sex	0	0.948391
16 25 2	21	20-24	2	Urban	1	Secondary	2	Apostolic sec	2	Richer	4	Yes	1	0	No method	Non-users	Non-users	0	Yes	2	Desire for more children	2	Active in the last 4 weeks	1	0.948391
17 8 4	16	15-19	1	Rural	2	Primary	1	Protestant	4	Pooerest	1	None	0	0	No method	Non-users	Non-users	0	No	1	Desire for more children	2	Never had sex	0	1.11876
17 12 3	19	15-19	1	Rural	2	Secondary	2	Protestant	4	Richer	4	None	0	0	No method	Non-users	Non-users	0	No	1	Desire for more children	2	Never had sex	0	1.11876
17 16 2	23	20-24	2	Rural	2	Secondary	2	Apostolic sec	2	Pooerest	1	Yes	1	3	Injections	Modern users	Modern users	2	Yes	2	Desire for more children	2	Active in the last 4 weeks	1	1.11876
17 17 3	24	20-24	2	Rural	2	Primary	1	Apostolic sec	2	Pooerer	2	Yes	1	11	Implants/Norplant	LARC users	LARC users	1	Yes	2	Desire for more children	2	Active in the last 4 weeks	1	1.11876
18 4 4	17	15-19	1	Urban	1	Secondary	2	Other christian	6	Richest	5	None	0	0	No method	Non-users	Non-users	0	No	1	Desire for more children	2	Never had sex	0	0.647883
18 4 5	15	15-19	1	Urban	1	Secondary	2	Other christian	6	Richest	5	None	0	0	No method	Non-users	Non-users	0	No	1	Desire for more children	2	Never had sex	0	0.647883
18 7 5	22	20-24	2	Urban	1	Secondary	2	Other christian	6	Richer	4	None	0	0	No method	Non-users	Non-users	0	No	1	Desire for more children	2	Not active in the last 4 weeks not postpartum abstinence	3	0.647883
18 17 2	18	15-19	1	Urban	1	Secondary	2	Protestant	4	Richer	4	None	0	0	No method	Non-users	Non-users	0	No	1	Desire for more children	2	Never had sex	0	0.647883
18 23 2	16	15-19	1	Urban	1	Secondary	2	Apostolic sec	2	Richer	4	None	0	0	No method	Non-users	Non-users	0	No	1	Desire for more children	2	Never had sex	0	0.647883
18 23 6	21	20-24	2	Urban	1	Secondary	2	Pentecostal	3	Richer	4	None	0	0	No method	Non-users	Non-users	0	No	1	Desire for more children	2	Not active in the last 4 weeks not postpartum abstinence	3	0.647883
18 28 2	22	20-24	2	Urban	1	Secondary	2	Roman catholic	5	Richer	4	Yes	1	0	No method	Non-users	Non-users	0	Yes	2	Desire for more children	2	Active in the last 4 weeks	1	0.647883
19 8 2	18	15-19	1	Rural	2	Secondary	2	Other christian	6	Middle	3	None	0	5	Male Condom	Modern users	Modern users	2	No	1	Desire for more children	2	Not active in the last 4 weeks not postpartum abstinence	3	0.701792
19 12 3	22	20-24	2	Rural	2	Primary	1	Apostolic sec	2	Pooerest	1	Yes	1	3	Injections	Modern users	Modern users	2	Yes	2	Desire for more children	2	Active in the last 4 weeks	1	0.701792
19 20 2	18	15-19	1	Rural	2	Secondary	2	Apostolic sec	2	Pooerer	2	None	0	0	No method	Non-users	Non-users	0	No	1	Desire for more children	2	Not active in the last 4 weeks not postpartum abstinence	3	0.701792
19 20 3	23	20-24	2	Rural	2	Primary	1	Apostolic sec	2	Pooerer	2	Yes	1	11	Implants/Norplant	LARC users	LARC users	1	No	1	Desire for more children	2	Active in the last 4 weeks	1	0.701792
19 26 7	16	15-19	1	Rural	2	Secondary	2	Apostolic sec	2	Pooerest	1	None	0	0	No method	Non-users	Non-users	0	No	1	Desire for more children	2	Never had sex	0	0.701792
20 5 2	23	20-24	2	Rural	2	Secondary	2	Apostolic sec	2	Pooerest	1	Yes	1	1	Pill	Modern users	Modern users	2	Yes	2	Desire for more children	2	Active in the last 4 weeks	1	2.05838
20 15 2	22	20-24	2	Rural	2	Secondary	2	Apostolic sec	2	Pooerest	1	Yes	1	0	No method	Non-users	Non-users	0	Yes	2	Desire for more children	2	Active in the last 4 weeks	1	2.05838
20 25 2	16	15-19	1	Rural	2	Secondary	2	Apostolic sec	2	Pooerest	1	None	0	0	No method	Non-users	Non-users	0	No	1	Desire for more children	2	Never had sex	0	2.05838
20 26 6	17	15-19	1	Rural	2	Secondary	2	Apostolic sec	2	Pooerer	2	None	0	0	No method	Non-users	Non-users	0	Yes	2	Desire for more children	2	Not active in the last 4 weeks not postpartum abstinence	3	2.05838
20 26 7	21	20-24	2	Rural	2	Secondary	2	Apostolic sec	2	Pooerer	2	None	0	0	No method	Non-users	Non-users	0	Yes	2	Desire for more children	2	Not active in the last 4 weeks not postpartum abstinence	3	2.05838
21 13 2	17	15-19	1	Rural	2	Primary	1	Apostolic sec	2	Pooerer	2	None	0	0	No method	Non-users	Non-users	0	Yes	2	Desire for more children	2	Active in the last 4 weeks	1	1.77819
21 28 2	17	15-19	1	Rural	2	Primary	1	Apostolic sec	2	Richer	4	None	0	0	No method	Non-users	Non-users	0	Yes	2	Desire for more children	2	Active in the last 4 weeks	1	1.77819
22 7 3	21	20-24	2	Rural	2	Secondary	2	Pentecostal	3	Middle	3	Yes	1	0	No method	Non-users	Non-users	0	No	1	Desire for more children	2	Not active in the last 4 weeks postpartum abstinence	2	0.643759
22 8 2	20	20-24	2	Rural	2	Primary	1	Apostolic sec	2	Pooerer	2	Yes	1	1	Pill	Modern users	Modern users	2	Yes	2	Desire for more children	2	Not active in the last 4 weeks postpartum abstinence	2	0.643759
22 29 4	15	15-19	1	Rural	2	Secondary	2	Pentecostal	3	Pooerest	1	None	0	0	No method	Non-users	Non-users	0	No	1	Desire for more children	2	Never had sex	0	0.643759
23 7 2	23	20-24	2	Rural	2	Secondary	2	Apostolic sec	2	Middle	3	Yes	1	1	Pill	Modern users	Modern users	2	Yes	2	Desire for more children	2	Active in the last 4 weeks	1	1.20427
23 10 2	15	15-19	1	Rural	2	Secondary	2	Protestant	4	Middle	3	None	0	0	No method	Non-users	Non-users	0	No	1	Desire for more children	2	Never had sex	0	1.20427
23 14 3	16	15-19	1	Rural	2	Secondary	2	Apostolic sec	2	Pooerer	2	None	0	0	No method	Non-users	Non-users	0	No	1	Desire for more children	2	Never had sex	0	1.20427
24 2 6	15	15-19	1	Urban	1	Secondary	2	Other christian	6	Richer	4	None	0	0	No method	Non-users	Non-users	0	No	1	Desire for more children	2	Not active in the last 4 weeks not postpartum abstinence	3	0.328504
24 4 4	19	15-19	1	Urban	1	Secondary	2	Pentecostal	3	Richest	5	None	0	0	No method	Non-users	Non-users	0	No	1	Desire for more children	2	Not active in the last 4 weeks not postpartum abstinence	3	0.328504
24 6 3	17	15-19	1	Urban	1	Secondary	2	Pentecostal	3	Richest	5	None	0	0	No method	Non-users	Non-users	0	No	1	Desire for more children	2	Never had sex	0	0.328504
24 12 2	23	20-24	2	Urban	1	Primary	1	Apostolic sec	2	Richest	5	Yes	1	3	Injections	Modern users	Modern users	2	Yes	2	Desire for more children	2	Active in the last 4 weeks	1	0.328504
24 16 1	23	20-24	2	Urban	1	Secondary	2	Apostolic sec	2	Richer	4	Yes	1	1	Pill	Modern users	Modern users	2	Yes	2	Desire for more children	2	Active in the last 4 weeks	1	0.328504
24 28 3	16	15-19	1	Urban	1	Secondary	2	Pentecostal	3	Richer	4	None	0	0	No method	Non-users	Non-users	0	No	1	Desire for more children	2	Never had sex	0	0.328504
24 28 5	19	15-19	1	Urban	1	Secondary	2	Pentecostal	3	Richer	4	None	0	0	No method	Non-users	Non-users	0	No	1	Desire for more children	2	Never had sex	0	0.328504
25 3 3	15	15-19	1	Urban	1	Secondary	2	Apostolic sec	2	Richest	5	None	0	0	No method	Non-users	Non-users	0	No	1	Desire for more children	2	Never had sex	0	1.34424
25 7 5	20	20-24	2	Urban	1	Secondary	2	Protestant	4	Richest	5	None	0	0	No method	Non-users	Non-users	0	No	1	Desire for more children	2	Not active in the last 4 weeks not postpartum abstinence	3	1.34424
25 11 2	16	15-19	1	Urban	1	Primary	1	Apostolic sec	2	Richer	4	None	0	0	No method	Non-users	Non-users	0	Yes	2	Desire for more children	2	Active in the last 4 weeks	1	1.34424
25 12 5	22	20-24	2	Urban	1	Secondary	2	Pentecostal	3	Richest	5	None	0	0	No method	Non-users	Non-users	0	No	1	Desire for more children	2	Never had sex	0	1.34424
25 12 6	19	15-19	1	Urban	1	Secondary	2	Apostolic sec	2	Richest	5	None	0	0	No method	Non-users	Non-users	0	No	1	Desire for more children	2	Never had sex	0	1.34424
25 13 1	24	20-24	2	Urban	1	Primary	1	Pentecostal	3	Richer	4	Yes	1	11	Implants/Norplant	LARC users	LARC users	1	No	1	Desire for more children	2	Active in the last 4 weeks	1	1.34424
25 13 2	21	20-24	2	Urban	1	Secondary	2	Pentecostal	3	Richer	4	Yes	1	0	No method	Non-users	Non-users	0	No	1	Desire for more children	2	Not active in the last 4 weeks not postpartum abstinence	3	1.34424
25 28 3	21	20-24	2	Urban	1	Secondary	2	Roman catholic	5	Richer	4	None	0	0	No method	Non-users	Non-users	0	No	1	Desire for more children	2	Never had sex	0	1.34424
26 16 4	16	15-19	1	Urban	1	Secondary	2	Protestant	4	Richer	4	None	0	0	No method	Non-users	Non-users	0	No	1	Desire for more children	2	Never had sex	0	0.749642
26 21 2	21	20-24	2	Urban	1	Secondary	2	Apostolic sec	2	Richer	4	Yes	1	0	No method	Non-users	Non-users	0	Yes	2	Desire for more children	2	Active in the last 4 weeks	1	0.749642
27 5 4	16	15-19	1	Rural	2	Secondary	2	Protestant	4	Middle	3	None	0	0	No method	Non-users	Non-users	0	No	1	Desire for more children	2	Never had sex	0	1.30787
27 7 2	15	15-19	1	Rural	2	Secondary	2	Protestant	4	Middle	3	None	0	0	No method	Non-users	Non-users	0	No	1	Desire for more children	2	Never had sex	0	1.30787
27 7 4	16	15-19	1	Rural	2	Secondary	2	Protestant	4	Middle	3	None	0	0	No method	Non-users	Non-users	0	No	1	Desire for more children	2	Never had sex	0	1.30787
27 13 3	17	15-19	1	Rural	2	Secondary	2	Apostolic sec	2	Richer	4	None	0	0	No method	Non-users	Non-users	0	No	1	Desire for more children	2	Never had sex	0	1.30787
27 16 2	21	20-24	2	Rural	2	Primary	1	Apostolic sec	2	Pooerer	2	Yes	1	3	Injections	Modern users	Modern users	2	Yes	2	Desire for more children	2	Active in the last 4 weeks	1	1.30787
27 25 4	15	15-19	1	Rural	2	Secondary	2	Protestant	4	Middle	3	None	0	0	No method	Non-users	Non-users	0	No	1	Desire for more children	2	Never had sex	0	1.30787
27 27 2	20	20-24	2	Rural	2	Secondary	2	Apostolic sec	2	Pooerest	1	Yes	1	3	Injections	Modern users	Modern users	2	Yes	2	Desire for more children	2	Active in the last 4 weeks	1	1.30787
28 2 7	22	20-24	2	Urban	1	Secondary	2	Pentecostal	3	Richer	4	Yes	1	0	No method	Non-users	Non-users	0	Yes	2	Desire for more children	2	Active in the last 4 weeks	1	0.931208
28 9 3	19	15-19	1	Urban	1	Secondary	2	Apostolic sec	2	Richer	4	None	0	0	No method	Non-users	Non-users	0	No	1	Desire for more children	2	Never had sex	0	0.931208
28 12 3	18	15-19	1	Urban	1	Secondary	2	Pentecostal	3	Richer	4	None	0	0	No method	Non-users	Non-users	0	No	1	Desire for more children	2	Never had sex	0	0.931208
28 14 3	22	20-24	2	Urban	1	Secondary	2	Apostolic sec	2	Richest	5	Yes	1	0	No method	Non-users	Non-users	0	Yes	2	Desire for more children	2	Active in the last 4 weeks	1	0.931208
28 14 4	17	15-19	1	Urban	1	Secondary	2	Apostolic sec	2	Richest	5	Yes	1	1	Pill	Modern users	Modern users	2	Yes	2	Desire for more children	2	Active in the last 4 weeks	1	0.931208
28 25 2	17	15-19	1	Urban	1	Secondary	2	Pentecostal	3	Richer	4	None	0	0	No method	Non-users	Non-users	0	No	1	Desire for more children	2	Never had sex	0	0.931208
28 28 2	20	20-24	2	Urban	1	Secondary	2	Apostolic sec	2	Richer	4	None	0	0	No method	Non-users	Non-users	0	No	1	Desire for more children	2	Never had sex	0	0.931208
28 29 2	24	20-24	2	Urban	1	Secondary	2	Apostolic sec	2	Richer	4	Yes	1	1	Pill	Modern users	Modern users	2	Yes	2	Desire for more children	2	Active in the last 4 weeks	1	0.931208
29 2 2	20	20-24	2	Urban	1	Secondary	2	Pentecostal	3	Richer	4	Yes	1	1	Pill	Modern users	Modern users	2	No	1	Desire for more children	2	Not active in the last 4 weeks not postpartum abstinence	3	1.13846
29 7 2	19	15-19	1	Urban	1	Higher	3	Pentecostal	3	Richer	4	None	0	5	Male Condom	Modern users	Modern users	2	No	1	Desire for more children	2	Active in the last 4 weeks	1	1.13846
29 12 2	20	20-24	2	Urban	1	Secondary	2	Pentecostal	3	Richer	4	Yes	1	0	No method	Non-users	Non-users	0	No	1	Desire for more children	2	Not active in the last 4 weeks postpartum abstinence	2	1.13846
29 14 3	16	15-19	1	Urban	1	Secondary	2	Pentecostal	3	Richer	4	None	0	0	No method	Non-users	Non-users	0	No	1	Desire for more children	2	Never had sex	0	1.13846
29 16 2	22	20-24	2	Urban	1	Secondary	2	Pentecostal	3	Richer	4	Yes	1	1	Pill	Modern users	Modern users	2	Yes	2	Desire for more children	2	Active in the last 4 weeks	1	1.13846
29 24 3	22	20-24	2	Urban	1	Secondary	2	Roman catholic	5	Richer	4	Yes	1	1	Pill	Modern users	Modern users	2	Yes	2	Desire for more children	2	Active in the last 4 weeks	1	1.13846
29 27 2	19	15-19	1	Urban	1	Secondary	2	Apostolic sec	2	Richer	4	Yes	1	3	Injections	Modern users	Modern users	2	Yes	2	Desire for more children	2	Active in the last 4 weeks	1	1.13846
29 29 1	21	20-24	2	Urban	1	Secondary	2	Protestant	4	Richer	4	Yes	1	11	Implants/Norplant	LARC users	LARC users	1	No	1	Desire for more children	2	Not active in the last 4 weeks not postpartum abstinence	3	1.13846
30 1 4	20	20-24	2	Urban	1	Secondary	2	Apostolic sec	2	Richest	5	Yes	1	0	No method	Non-users	Non-users	0	Yes	2	Desire for more children	2	Not active in the last 4 weeks postpartum abstinence	2	0.585188
30 2 7	20	20-24	2	Urban	1	Secondary	2	Pentecostal	3	Richest	5	None	0	0	No method	Non-users	Non-users	0	No	1	Desire for more children	2	Never had sex	0	0.585188
30 4 6	24	20-24	2	Urban	1	Secondary	2	Pentecostal	3	Richest	5	Yes	1	5	Male Condom	Modern users	Modern users	2	Yes	2	Desire for more children	2	Not active in the last 4 weeks not postpartum abstinence	3	0.585188
30 5 4	16	15-19	1	Urban	1	Secondary	2	Pentecostal	3	Richer	4	None	0	0	No method	Non-users	Non-users	0	No	1	Desire for more children	2	Never had sex	0	0.585188
30 10 2	17	15-19	1	Urban	1	Secondary	2	Pentecostal	3	Richer	4	None	0	0	No method	Non-users	Non-users	0	No	1	Desire for more children	2	Not active in the last 4 weeks not postpartum abstinence	3	0.585188
30 13 2	18	15-19	1	Urban	1	Secondary	2	Other christian	6	Richer	4	None	0	0	No method	Non-users	Non-users	0	No	1	Desire for more children	2	Never had sex	0	0.585188
30 16 3	20	20-24	2	Urban	1	Secondary	2	Pentecostal	3	Richest	5	None	0	0	No method	Non-users	Non-users	0	No	1	Desire for more children	2	Never had sex	0	0.585188
30 16 4	16	15-19	1	Urban	1	Secondary	2	Apostolic sec	2	Richest	5	None	0	0	No method	Non-users	Non-users	0	No	1	Desire for more children	2	Never had sex	0	0.585188
30 17 2	17	15-19	1	Urban	1	Secondary	2	Apostolic sec	2	Richer	4	None	0	0	No method	Non-users	Non-users	0	No	1	Desire for more children	2	Never had sex	0	0.585188
30 17 5	19	15-19	1	Urban	1	Secondary	2	Apostolic sec	2	Richer	4	None	0	0	No method	Non-users	Non-users	0	No	1	Desire for more children	2	Never had sex	0	0.585188
30 19 2	20	20-24	2	Urban	1	Secondary	2	Protestant	4	Richer	4	None	0	0	No method	Non-users	Non-users	0	No	1	Desire for more children	2	Never had sex	0	0.585188
30 21 3	21	20-24	2	Urban	1	Secondary	2	Pentecostal	3	Richer	4	None	0	0	No method	Non-users	Non-users	0	No	1	Desire for more children	2	Not active in the last 4 weeks not postpartum abstinence	3	0.585188
30 21 4	16	15-19	1	Urban	1	Secondary	2	Pentecostal	3	Richer	4	None	0	0	No method	Non-users	Non-users	0	No	1	Desire for more children	2	Never had sex	0	0.585188
30 23 2	17	15-19	1	Urban	1	Secondary	2	Pentecostal	3	Richer	4	Yes	1	11	Implants/Norplant	LARC users	LARC users	1	No	1	Desire for more children	2	Not active in the last 4 weeks postpartum abstinence	2	0.585188
30 25 2	17	15-19	1	Urban	1	Secondary	2	Apostolic sec	2	Richer	4	None	0	0	No method	Non-users	Non-users	0	No	1	Desire for more children	2	Never had sex	0	0.585188
30 26 2	23	20-24	2	Urban	1	Primary	1	Apostolic sec	2	Richer	4	Yes	1	1	Pill	Modern users	Modern users	2	Yes	2	Desire for more children	2	Active in the last 4 weeks	1	0.585188
30 28 6	18	15-19	1	Urban	1	Secondary	2	Pentecostal	3	Richest	5	None	0	0	No method	Non-users	Non-users	0	No	1	Desire for more children	2	Never had sex	0	0.585188
31 6 3	20	20-24	2	Rural	2	Secondary	2	None	1	Richer	4	Yes	1	1	Pill	Modern users	Modern users	2	Yes	2	Desire for more children	2	Active in the last 4 weeks	1	1.1683
31 10 4	16	15-19	1	Rural	2	Primary	1	Pentecostal	3	Richer	4	None	0	0	No method	Non-users	Non-users	0	No	1	Desire for more children	2	Never had sex	0	1.1683
31 14 3	17	15-19	1	Rural	2	Secondary	2	Pentecostal	3	Middle	3	None	0	0	No method	Non-users	Non-users	0	No	1	Desire for more children	2	Not active in the last 4 weeks not postpartum abstinence	3	1.1683
31 18 2	18	15-19	1	Rural	2	Primary	1	Apostolic sec	2	Richer	4	Yes	1	3	Injections	Modern users	Modern users	2	Yes	2	Desire for more children	2	Active in the last 4 weeks	1	1.1683
31 23 2	20	20-24	2	Rural	2	Secondary	2	Apostolic sec	2	Richer	4	Yes	1	1	Pill	Modern users	Modern users	2	Yes	2	Desire for more children	2	Active in the last 4 weeks	1	1.1683
32 1 5	18	15-19	1	Urban	1	Secondary	2	Apostolic sec	2	Richest	5	None	0	0	No method	Non-users	Non-users	0	No	1	Desire for more children	2	Never had sex	0	0.67867
32 15 4	21	20-24	2	Urban	1	Secondary	2	Apostolic sec	2	Richest	5	None	0	0	No method	Non-users	Non-users	0	No	1	Desire for more children	2	Never had sex	0	0.67867
32 19 3	19	15-19	1	Urban	1	Secondary	2	Protestant	4	Richest	5	None	0	0	No method	Non-users	Non-users	0	No	1	Desire for more children	2	Not active in the last 4 weeks not postpartum abstinence	3	0.67867
32 20 6	17	15-19	1	Urban	1	Secondary	2	Other christian	6	Richest	5	None	0	0	No method	Non-users	Non-users	0	No	1	Desire for more children	2	Never had sex	0	0.67867
32 22 3	15	15-19	1	Urban	1	Secondary	2	Protestant	4	Richest	5	None	0	0	No method	Non-users	Non-users	0	No	1	Desire for more children	2	Never had sex	0	0.67867
32 22 7	17	15-19	1	Urban	1	Secondary	2	Protestant	4	Richest	5	None	0	0	No method	Non-users	Non-users	0	No	1	Desire for more children	2	Not active in the last 4 weeks not postpartum abstinence	3	0.67867
32 23 2	15	15-19	1	Urban	1	Secondary	2	Apostolic sec	2	Richest	5	None	0	0	No method	Non-users	Non-users	0	No	1	Desire for more children	2	Never had sex	0	0.67867
33 3 2	15	15-19	1	Rural	2	Secondary	2	Apostolic sec	2	Pooerer	2	None	0	0	No method	Non-users	Non-users	0	No	1	Desire for more children	2	Never had sex	0	0.659942
33 6 3	20	20-24	2	Rural	2	Secondary	2	Roman catholic	5	Pooerest	1	None	0	0	No method	Non-users	Non-users	0	No	1	Desire for more children	2	Never had sex	0	0.659942
33 8 4	21	20-24	2	Rural	2	Primary	1	Roman catholic	5	Middle	3	Yes	1	1	Pill	Modern users	Modern users	2	Yes	2	Desire for more children	2	Not active in the last 4 weeks not postpartum abstinence	3	0.659942
33 9 4	18	15-19	1	Rural	2	Secondary	2	Pentecostal	3	Pooerest	1	None	0	0	No method	Non-users	Non-users	0	No	1	Desire for more children	2	Never had sex	0	0.659942
33 13 3	21	20-24	2	Rural	2	Secondary	2	Roman catholic	5	Pooerest	1	Yes	1	11	Implants/Norplant	LARC users	LARC users	1	Yes	2	Desire for more children	2	Active in the last 4 weeks	1	0.659942
33 21 5	21	20-24	2	Rural	2	Secondary	2	Pentecostal	3	Richest	5	None	0	0	No method	Non-users	Non-users	0	No	1	Desire for more children	2	Never had sex	0	0.659942
33 22 1	21	20-24	2	Rural	2	Secondary	2	Roman catholic	5	Middle	3	None	0	0	No method	Non-users	Non-users	0	No	1	Desire for more children	2	Never had sex	0	0.659942
33 22 2	21	20-24	2	Rural	2	Secondary	2	Roman catholic	5	Middle	3	None	0	0	No method	Non-users	Non-users	0	No	1	Desire for more children	2	Never had sex	0	0.659942
33 22 3	20	20-24	2	Rural	2	Secondary	2	Roman catholic	5	Middle	3	None	0	0	No method	Non-users	Non-users	0	No	1	Desire for more children	2	Never had sex	0	0.659942
34 8 3	19	15-19	1	Rural	2	Secondary	2	Other christian	6	Pooerer	2	Yes	1	0	No method	Non-users	Non-users	0	No	1	Desire for more children	2	Not active in the last 4 weeks postpartum abstinence	2	0.395998
34 8 4	16	15-19	1	Rural	2	Secondary	2	Roman catholic	5	Pooerer	2	None	0	0	No method	Non-users	Non-users	0	No	1	Desire for more children	2	Never had sex	0	0.395998
34 13 4	15	15-19	1	Rural	2	Primary	1	Apostolic sec	2	Pooerest	1	None	0	0	No method	Non-users	Non-users	0	No	1	Desire for more children	2	Never had sex	0	0.395998
34 17 4	15	15-19	1	Rural	2	Secondary	2	Protestant	4	Pooerest	1	None	0	0	No method	Non-users	Non-users	0	No	1	Desire for more children	2	Never had sex	0	0.395998
34 19 5	20	20-24	2	Rural	2	Secondary	2	Roman catholic	5	Pooerer	2	None	0	0	No method	Non-users	Non-users	0	No	1	Desire for more children	2	Not active in the last 4 weeks not postpartum abstinence	3	0.395998
34 26 2	21	20-24	2	Rural	2	Primary	1	None	1	Pooerest	1	Yes	1	1	Pill	Modern users	Modern users	2	Yes	2	Desire for more children	2	Active in the last 4 weeks	1	0.395998
35 2 4	17	15-19	1	Urban	1	Secondary	2	Pentecostal	3	Richer	4	None	0	0	No method	Non-users	Non-users	0	No	1	Desire for more children	2	Not active in the last 4 weeks not postpartum abstinence	3	0.625348
35 2 5	16	15-19	1	Urban	1	Primary	1	Pentecostal	3	Richer	4	None	0	0	No method	Non-users	Non-users	0	No	1	Desire for more children	2	Not active in the last 4 weeks not postpartum abstinence	3	0.625348
35 3 1	20	20-24	2	Urban	1	Secondary	2	Protestant	4	Richer	4	None	0	0	No method	Non-users	Non-users	0	Yes	2	Desire for more children	2	Active in the last 4 weeks	1	0.625348
35 11 4	15	15-19	1	Urban	1	Primary	1	Pentecostal	3	Richest	5	None	0	0	No method	Non-users	Non-users	0	No	1	Desire for more children	2	Never had sex	0	0.625348
35 13 2	16	15-19	1	Urban	1	Secondary	2	Other christian	6	Richest	5	None	0	0	No method	Non-users	Non-users	0	No	1	Desire for more children	2	Never had sex	0	0.625348
35 15 3	18	15-19	1	Urban	1	Secondary	2	Pentecostal	3	Richer	4	None	0	0	No method	Non-users	Non-users	0	No	1	Desire for more children	2	Never had sex	0	0.625348
35 19 1	24	20-24	2	Urban	1	Secondary	2	Apostolic sec	2	Richer	4	Yes	1	3	Injections	Modern users	Modern users	2	No	1	Desire for more children	2	Not active in the last 4 weeks not postpartum abstinence	3	0.625348
35 20 2	21	20-24	2	Urban	1	Secondary	2	Apostolic sec	2	Richer	4	Yes	1	11	Implants/Norplant	LARC users	LARC users	1	Yes	2	Desire for more children	2	Active in the last 4 weeks	1	0.625348
36 7 4	15	15-19	1	Urban	1	Secondary	2	Pentecostal	3	Richer	4	None	0	0	No method	Non-users	Non-users	0	No	1	Desire for more children	2	Never had sex	0	0.327185
36 11 3	19	15-19	1	Urban	1	Secondary	2	Traditional	6	Richest	5	None	0	0	No method	Non-users	Non-users	0	No	1	Desire for more children	2	Never had sex	0	0.327185
36 14 4	19	15-19	1	Urban	1	Secondary	2	Roman catholic	5	Richest	5	None	0	0	No method	Non-users	Non-users	0	No	1	Desire for more children	2	Never had sex	0	0.327185
36 20 3	20	20-24	2	Urban	1	Higher	3	Protestant	4	Richest	5	None	0	0	No method	Non-users	Non-users	0	No	1	Desire for more children	2	Not active in the last 4 weeks not postpartum abstinence	3	0.327185
36 22 1	24	20-24	2	Urban	1	Higher	3	Apostolic sec	2	Richest	5	Yes	1	1	Pill	Modern users	Modern users	2	Yes	2	Desire for more children	2	Active in the last 4 weeks	1	0.327185
36 25 4	22	20-24	2	Urban	1	Higher	3	Protestant	4	Richer	4	None	0	0	No method	Non-users	Non-users	0	No	1	Desire for more children	2	Never had sex	0	0.327185
36 26 2	16	15-19	1	Urban	1	Secondary	2	Pentecostal	3	Richest	5	None	0	0	No method	Non-users	Non-users	0	No	1	Desire for more children	2	Never had sex	0	0.327185
37 2 2	20	20-24	2	Rural	2	Secondary	2	Apostolic sec	2	Pooerer	2	Yes	1	0	No method	Non-users	Non-users	0	Yes	2	Desire for more children	2	Active in the last 4 weeks	1	1.41302
37 5 2	21	20-24	2	Rural	2	Secondary	2	Pentecostal	3	Middle	3	Yes	1	1	Pill	Modern users	Modern users	2	Yes	2	Desire for more children	2	Active in the last 4 weeks	1	1.41302
37 5 7	21	20-24	2	Rural	2	Secondary	2	Pentecostal	3	Middle	3	None	0	0	No method	Non-users	Non-users	0	No	1	Desire for more children	2	Never had sex	0	1.41302
37 8 2	15	15-19	1	Rural	2	Secondary	2	Pentecostal	3	Pooerer	2	None	0	0	No method	Non-users	Non-users	0	No	1	Desire for more children	2	Never had sex	0	1.41302
37 10 3	18	15-19	1	Rural	2	Secondary	2	Protestant	4	Middle	3	None	0	0	No method	Non-users	Non-users	0	No	1	Desire for more children	2	Never had sex	0	1.41302
37 11 2	21	20-24	2	Rural	2	Secondary	2	Apostolic sec	2	Pooerest	1	None	0	0	No method	Non-users	Non-users	0	Yes	2	Desire for more children	2	Active in the last 4 weeks	1	1.41302
37 12 3	20	20-24	2	Rural	2	Secondary	2	Pentecostal	3	Pooerest	1	None	0	0	No method	Non-users	Non-users	0	No	1	Desire for more children	2	Never had sex	0	1.41302
37 14 5	18	15-19	1	Rural	2	Secondary	2	Apostolic sec	2	Pooerer	2	None	0	0	No method	Non-users	Non-users	0	No	1	Desire for more children	2	Never had sex	0	1.41302
37 18 2	24	20-24	2	Rural	2	Secondary	2	Protestant	4	Middle	3	Yes	1	1	Pill	Modern users	Modern users	2	Yes	2	Desire for more children	2	Active in the last 4 weeks	1	1.41302
37 23 2	19	15-19	1	Rural	2	Secondary	2	Apostolic sec	2	Middle	3	None	0	0	No method	Non-users	Non-users	0	No	1	Desire for more children	2	Never had sex	0	1.41302
37 25 1	24	20-24	2	Rural	2	Secondary	2	Protestant	4	Pooerer	2	Yes	1	3	Injections	Modern users	Modern users	2	Yes	2	Desire for more children	2	Not active in the last 4 weeks not postpartum abstinence	3	1.41302
38 8 3	16	15-19	1	Urban	1	Secondary	2	Apostolic sec	2	Richest	5	None	0	0	No method	Non-users	Non-users	0	No	1	Desire for more children	2	Never had sex	0	3.05988
38 19 2	22	20-24	2	Urban	1	Secondary	2	Apostolic sec	2	Richer	4	Yes	1	0	No method	Non-users	Non-users	0	Yes	2	Desire for more children	2	Active in the last 4 weeks	1	3.05988
38 19 9	16	15-19	1	Urban	1	Secondary	2	Apostolic sec	2	Richer	4	None	0	0	No method	Non-users	Non-users	0	No	1	Desire for more children	2	Never had sex	0	3.05988
39 4 1	20	20-24	2	Urban	1	Primary	1	Other christian	6	Richer	4	Yes	1	3	Injections	Modern users	Modern users	2	Yes	2	Desire for more children	2	Active in the last 4 weeks	1	0.207913
39 6 3	19	15-19	1	Urban	1	Secondary	2	Pentecostal	3	Richest	5	None	0	0	No method	Non-users	Non-users	0	No	1	Desire for more children	2	Never had sex	0	0.207913
39 12 1	17	15-19	1	Urban	1	Secondary	2	Pentecostal	3	Richest	5	None	0	0	No method	Non-users	Non-users	0	No	1	Desire for more children	2	Never had sex	0	0.207913
39 18 1	19	15-19	1	Urban	1	Primary	1	Other christian	6	Richest	5	Yes	1	11	Implants/Norplant	LARC users	LARC users	1	Yes	2	Desire for more children	2	Active in the last 4 weeks	1	0.207913
39 23 2	18	15-19	1	Urban	1	Secondary	2	Protestant	4	Richest	5	None	0	0	No method	Non-users	Non-users	0	Yes	2	Desire for more children	2	Active in the last 4 weeks	1	0.207913
40 2 2	16	15-19	1	Rural	2	Secondary	2	Other christian	6	Pooerer	2	None	0	0	No method	Non-users	Non-users	0	No	1	Desire for more children	2	Not active in the last 4 weeks not postpartum abstinence	3	0.683067
40 9 2	23	20-24	2	Rural	2	Secondary	2	Apostolic sec	2	Pooerest	1	Yes	1	0	No method	Non-users	Non-users	0	Yes	2	Desire for more children	2	Active in the last 4 weeks	1	0.683067
40 10 3	24	20-24	2	Rural	2	Primary	1	Pentecostal	3	Pooerer	2	Yes	1	0	No method	Non-users	Non-users	0	No	1	Desire for more children	2	Not active in the last 4 weeks postpartum abstinence	2	0.683067
40 16 3	24	20-24	2	Rural	2	Primary	1	Pentecostal	3	Pooerer	2	Yes	1	0	No method	Non-users	Non-users	0	Yes	2	Desire for more children	2	Active in the last 4 weeks	1	0.683067
40 19 3	15	15-19	1	Rural	2	Secondary	2	Protestant	4	Pooerest	1	None	0	0	No method	Non-users	Non-users	0	No	1	Desire for more children	2	Never had sex	0	0.683067
40 20 3	15	15-19	1	Rural	2	Secondary	2	Apostolic sec	2	Pooerer	2	None	0	0	No method	Non-users	Non-users	0	No	1	Desire for more children	2	Never had sex	0	0.683067
40 27 2	17	15-19	1	Rural	2	Primary	1	Other christian	6	Pooerer	2	Yes	1	0	No method	Non-users	Non-users	0	Yes	2	Desire for more children	2	Not active in the last 4 weeks postpartum abstinence	2	0.683067
41 3 2	15	15-19	1	Rural	2	Secondary	2	Apostolic sec	2	Pooerest	1	None	0	0	No method	Non-users	Non-users	0	No	1	Desire for more children	2	Not active in the last 4 weeks not postpartum abstinence	3	0.944757
41 7 2	22	20-24	2	Rural	2	Primary	1	Apostolic sec	2	Pooerest	1	Yes	1	1	Pill	Modern users	Modern users	2	Yes	2	Desire for more children	2	Active in the last 4 weeks	1	0.944757
41 8 2	20	20-24	2	Rural	2	Secondary	2	Apostolic sec	2	Pooerest	1	Yes	1	1	Pill	Modern users	Modern users	2	Yes	2	Desire for more children	2	Active in the last 4 weeks	1	0.944757
41 12 7	16	15-19	1	Rural	2	Secondary	2	Apostolic sec	2	Pooerest	1	None	0	0	No method	Non-users	Non-users	0	No	1	Desire for more children	2	Never had sex	0	0.944757
41 13 2	18	15-19	1	Rural	2	Primary	1	Apostolic sec	2	Pooerest	1	Yes	1	11	Implants/Norplant	LARC users	LARC users	1	Yes	2	Desire for more children	2	Active in the last 4 weeks	1	0.944757
41 14 3	15	15-19	1	Rural	2	Secondary	2	Apostolic sec	2	Pooerest	1	None	0	0	No method	Non-users	Non-users	0	No	1	Desire for more children	2	Never had sex	0	0.944757
41 25 2	23	20-24	2	Rural	2	Secondary	2	Apostolic sec	2	Pooerer	2	Yes	1	0	No method	Non-users	Non-users	0	Yes	2	Desire for more children	2	Active in the last 4 weeks	1	0.944757
41 25 8	15	15-19	1	Rural	2	Secondary	2	Apostolic sec	2	Pooerer	2	None	0	0	No method	Non-users	Non-users	0	No	1	Desire for more children	2	Never had sex	0	0.944757
41 27 1	18	15-19	1	Rural	2	Secondary	2	Apostolic sec	2	Pooerest	1	Yes	1	1	Pill	Modern users	Modern users	2	Yes	2	Desire for more children	2	Active in the last 4 weeks	1	0.944757
42 5 5	19	15-19	1	Urban	1	Primary	1	Pentecostal	3	Richest	5	None	0	0	No method	Non-users	Non-users	0	No	1	Desire for more children	2	Never had sex	0	0.285515
42 12 2	20	20-24	2	Urban	1	Higher	3	Apostolic sec	2	Richest	5	Yes	1	1	Pill	Modern users	Modern users	2	Yes	2	Desire for more children	2	Active in the last 4 weeks	1	0.285515
42 14 4	18	15-19	1	Urban	1	Higher	3	Roman catholic	5	Richest	5	Yes	1	11	Implants/Norplant	LARC users	LARC users	1	No	1	Desire for more children	2	Active in the last 4 weeks	1	0.285515
42 17 3	23	20-24	2	Urban	1	Secondary	2	Protestant	4	Richest	5	None	0	0	No method	Non-users	Non-users	0	No	1	Desire for more children	2	Never had sex	0	0.285515
42 18 2	19	15-19	1	Urban	1	Secondary	2	Protestant	4	Richest	5	None	0	0	No method	Non-users	Non-users	0	No	1	Desire for more children	2	Never had sex	0	0.285515
42 23 5	19	15-19	1	Urban	1	Secondary	2	Protestant	4	Richest	5	None	0	0	No method	Non-users	Non-users	0	No	1	Desire for more children	2	Never had sex	0	0.285515
43 4 1	24	20-24	2	Rural	2	Primary	1	Apostolic sec	2	Pooerer	2	None	0	0	No method	Non-users	Non-users	0	Yes	2	Desire for more children	2	Active in the last 4 weeks	1	1.5494
43 5 4	16	15-19	1	Rural	2	Secondary	2	Apostolic sec	2	Middle	3	None	0	0	No method	Non-users	Non-users	0	No	1	Desire for more children	2	Never had sex	0	1.5494
43 7 3	17	15-19	1	Rural	2	Secondary	2	Apostolic sec	2	Pooerer	2	Yes	1	1	Pill	Modern users	Modern users	2	Yes	2	Desire for more children	2	Active in the last 4 weeks	1	1.5494
43 8 3	20	20-24	2	Rural	2	Secondary	2	Apostolic sec	2	Richer	4	None	0	0	No method	Non-users	Non-users	0	No	1	Desire for more children	2	Never had sex	0	1.5494
43 13 2	24	20-24	2	Rural	2	Secondary	2	Apostolic sec	2	Pooerer	2	Yes	1	11	Implants/Norplant	LARC users	LARC users	1	Yes	2	Desire for more children	2	Active in the last 4 weeks	1	1.5494
43 16 2	24	20-24	2	Rural	2	Primary	1	Apostolic sec	2	Pooerest	1	Yes	1	1	Pill	Modern users	Modern users	2	Yes	2	Desire for more children	2	Active in the last 4 weeks	1	1.5494
43 26 2	23	20-24	2	Rural	2	Primary	1	None	1	Pooerest	1	Yes	1	11	Implants/Norplant	LARC users	LARC users	1	No	1	Desire for more children	2	Not active in the last 4 weeks not postpartum abstinence	3	1.5494
44 5 3	21	20-24	2	Urban	1	Secondary	2	Pentecostal	3	Richest	5	None	0	5	Male Condom	Modern users	Modern users	2	No	1	Desire for more children	2	Not active in the last 4 weeks not postpartum abstinence	3	0.58661
44 10 3	17	15-19	1	Urban	1	Secondary	2	Pentecostal	3	Richest	5	None	0	0	No method	Non-users	Non-users	0	No	1	Desire for more children	2	Never had sex	0	0.58661
44 17 6	23	20-24	2	Urban	1	Secondary	2	Other christian	6	Richest	5	Yes	1	5	Male Condom	Modern users	Modern users	2	No	1	Desire for more children	2	Active in the last 4 weeks	1	0.58661
44 21 2	18	15-19	1	Urban	1	Secondary	2	Pentecostal	3	Richer	4	Yes	1	3	Injections	Modern users	Modern users	2	Yes	2	Desire for more children	2	Active in the last 4 weeks	1	0.58661
44 21 4	16	15-19	1	Urban	1	Secondary	2	Pentecostal	3	Richer	4	None	0	0	No method	Non-users	Non-users	0	No	1	Desire for more children	2	Never had sex	0	0.58661
44 23 9	24	20-24	2	Urban	1	Secondary	2	Pentecostal	3	Richest	5	Yes	1	1	Pill	Modern users	Modern users	2	Yes	2	Desire for more children	2	Active in the last 4 weeks	1	0.58661
45 5 2	16	15-19	1	Rural	2	Secondary	2	Protestant	4	Pooerest	1	None	0	0	No method	Non-users	Non-users	0	No	1	Desire for more children	2	Never had sex	0	0.593378
45 6 4	18	15-19	1	Rural	2	Secondary	2	Apostolic sec	2	Richer	4	None	0	0	No method	Non-users	Non-users	0	No	1	Desire for more children	2	Never had sex	0	0.593378
45 8 4	15	15-19	1	Rural	2	Primary	1	Apostolic sec	2	Pooerest	1	None	0	0	No method	Non-users	Non-users	0	No	1	Desire for more children	2	Never had sex	0	0.593378
45 21 2	22	20-24	2	Rural	2	Secondary	2	Apostolic sec	2	Middle	3	Yes	1	3	Injections	Modern users	Modern users	2	Yes	2	Desire for more children	2	Active in the last 4 weeks	1	0.593378
45 27 2	20	20-24	2	Rural	2	Secondary	2	Apostolic sec	2	Pooerer	2	Yes	1	11	Implants/Norplant	LARC users	LARC users	1	Yes	2	Desire for more children	2	Not active in the last 4 weeks not postpartum abstinence	3	0.593378
45 29 2	19	15-19	1	Rural	2	Secondary	2	Protestant	4	Pooerer	2	Yes	1	0	No method	Non-users	Non-users	0	Yes	2	Desire for more children	2	Not active in the last 4 weeks postpartum abstinence	2	0.593378
45 29 5	20	20-24	2	Rural	2	Secondary	2	Protestant	4	Pooerer	2	Yes	1	11	Implants/Norplant	LARC users	LARC users	1	Yes	2	Desire for more children	2	Not active in the last 4 weeks postpartum abstinence	2	0.593378
45 29 6	21	20-24	2	Rural	2	Secondary	2	Pentecostal	3	Pooerer	2	Yes	1	1	Pill	Modern users	Modern users	2	Yes	2	Desire for more children	2	Active in the last 4 weeks	1	0.593378
46 2 4	15	15-19	1	Rural	2	Primary	1	Traditional	6	Pooerer	2	None	0	0	No method	Non-users	Non-users	0	No	1	Desire for more children	2	Never had sex	0	0.981452
46 4 2	20	20-24	2	Rural	2	Primary	1	Apostolic sec	2	Pooerer	2	Yes	1	1	Pill	Modern users	Modern users	2	Yes	2	Desire for more children	2	Active in the last 4 weeks	1	0.981452
46 6 4	15	15-19	1	Rural	2	Primary	1	Apostolic sec	2	Middle	3	None	0	0	No method	Non-users	Non-users	0	No	1	Desire for more children	2	Never had sex	0	0.981452
46 7 7	17	15-19	1	Rural	2	Primary	1	Apostolic sec	2	Middle	3	Yes	1	1	Pill	Modern users	Modern users	2	No	1	Desire for more children	2	Not active in the last 4 weeks not postpartum abstinence	3	0.981452
46 10 2	15	15-19	1	Rural	2	Primary	1	Apostolic sec	2	Middle	3	None	0	0	No method	Non-users	Non-users	0	No	1	Desire for more children	2	Never had sex	0	0.981452
46 16 2	15	15-19	1	Rural	2	Primary	1	Apostolic sec	2	Pooerest	1	Yes	1	1	Pill	Modern users	Modern users	2	Yes	2	Desire for more children	2	Active in the last 4 weeks	1	0.981452
47 6 7	20	20-24	2	Rural	2	Secondary	2	Apostolic sec	2	Pooerest	1	Yes	1	0	No method	Non-users	Non-users	0	Yes	2	Desire for more children	2	Not active in the last 4 weeks not postpartum abstinence	3	1.29977
47 16 2	22	20-24	2	Rural	2	Primary	1	None	1	Pooerest	1	Yes	1	1	Pill	Modern users	Modern users	2	Yes	2	Desire for more children	2	Active in the last 4 weeks	1	1.29977
47 17 4	18	15-19	1	Rural	2	Primary	1	Apostolic sec	2	Middle	3	Yes	1	1	Pill	Modern users	Modern users	2	Yes	2	Desire for more children	2	Not active in the last 4 weeks not postpartum abstinence	3	1.29977
48 1 1	20	20-24	2	Urban	1	Secondary	2	Apostolic sec	2	Richer	4	None	0	0	No method	Non-users	Non-users	0	No	1	Desire for more children	2	Never had sex	0	0.654717
48 3 3	15	15-19	1	Urban	1	Secondary	2	Protestant	4	Richer	4	None	0	0	No method	Non-users	Non-users	0	No	1	Desire for more children	2	Never had sex	0	0.654717
48 6 3	20	20-24	2	Urban	1	Secondary	2	None	1	Richer	4	Yes	1	0	No method	Non-users	Non-users	0	Yes	2	Desire for more children	2	Active in the last 4 weeks	1	0.654717
48 7 6	21	20-24	2	Urban	1	Secondary	2	Protestant	4	Richest	5	None	0	0	No method	Non-users	Non-users	0	Yes	2	Desire for more children	2	Active in the last 4 weeks	1	0.654717
48 9 1	16	15-19	1	Urban	1	Secondary	2	Roman catholic	5	Richest	5	None	0	0	No method	Non-users	Non-users	0	No	1	Desire for more children	2	Never had sex	0	0.654717
48 22 6	16	15-19	1	Urban	1	Primary	1	Pentecostal	3	Richer	4	None	0	0	No method	Non-users	Non-users	0	No	1	Desire for more children	2	Never had sex	0	0.654717
48 24 2	19	15-19	1	Urban	1	Secondary	2	Pentecostal	3	Richest	5	Yes	1	0	No method	Non-users	Non-users	0	Yes	2	Desire for more children	2	Not active in the last 4 weeks postpartum abstinence	2	0.654717
49 1 5	18	15-19	1	Urban	1	Secondary	2	Pentecostal	3	Richest	5	None	0	0	No method	Non-users	Non-users	0	No	1	Desire for more children	2	Never had sex	0	0.662612
49 4 6	20	20-24	2	Urban	1	Secondary	2	Pentecostal	3	Richest	5	None	0	0	No method	Non-users	Non-users	0	No	1	Desire for more children	2	Never had sex	0	0.662612
49 13 2	24	20-24	2	Urban	1	Secondary	2	Pentecostal	3	Richest	5	Yes	1	1	Pill	Modern users	Modern users	2	Yes	2	Desire for more children	2	Active in the last 4 weeks	1	0.662612
49 23 2	23	20-24	2	Urban	1	Higher	3	Pentecostal	3	Richest	5	Yes	1	11	Implants/Norplant	LARC users	LARC users	1	Yes	2	Desire for more children	2	Active in the last 4 weeks	1	0.662612
49 26 3	17	15-19	1	Urban	1	Secondary	2	Apostolic sec	2	Richest	5	None	0	0	No method	Non-users	Non-users	0	No	1	Desire for more children	2	Never had sex	0	0.662612
50 7 2	24	20-24	2	Rural	2	Primary	1	Apostolic sec	2	Pooerest	1	Yes	1	1	Pill	Modern users	Modern users	2	Yes	2	Desire for more children	2	Active in the last 4 weeks	1	1.23747
50 12 2	17	15-19	1	Rural	2	Secondary	2	Apostolic sec	2	Pooerest	1	Yes	1	1	Pill	Modern users	Modern users	2	Yes	2	Desire for more children	2	Active in the last 4 weeks	1	1.23747
50 13 4	15	15-19	1	Rural	2	Primary	1	Pentecostal	3	Pooerer	2	None	0	0	No method	Non-users	Non-users	0	No	1	Desire for more children	2	Never had sex	0	1.23747
50 13 6	15	15-19	1	Rural	2	Secondary	2	Protestant	4	Pooerer	2	None	0	0	No method	Non-users	Non-users	0	No	1	Desire for more children	2	Never had sex	0	1.23747
50 14 2	16	15-19	1	Rural	2	Secondary	2	Pentecostal	3	Pooerest	1	None	0	0	No method	Non-users	Non-users	0	No	1	Desire for more children	2	Never had sex	0	1.23747
50 23 6	16	15-19	1	Rural	2	Secondary	2	Apostolic sec	2	Pooerest	1	None	0	0	No method	Non-users	Non-users	0	No	1	Desire for more children	2	Never had sex	0	1.23747
50 28 4	23	20-24	2	Rural	2	Secondary	2	Protestant	4	Middle	3	Yes	1	1	Pill	Modern users	Modern users	2	Yes	2	Desire for more children	2	Active in the last 4 weeks	1	1.23747
51 5 1	15	15-19	1	Urban	1	Secondary	2	Protestant	4	Richer	4	None	0	0	No method	Non-users	Non-users	0	No	1	Desire for more children	2	Never had sex	0	0.863079
51 15 7	17	15-19	1	Urban	1	Secondary	2	Protestant	4	Richest	5	None	0	0	No method	Non-users	Non-users	0	No	1	Desire for more children	2	Never had sex	0	0.863079
51 18 2	19	15-19	1	Urban	1	Secondary	2	Pentecostal	3	Richer	4	None	0	0	No method	Non-users	Non-users	0	No	1	Desire for more children	2	Never had sex	0	0.863079
51 26 6	20	20-24	2	Urban	1	Secondary	2	Protestant	4	Richest	5	None	0	0	No method	Non-users	Non-users	0	No	1	Desire for more children	2	Never had sex	0	0.863079
52 1 2	18	15-19	1	Rural	2	Secondary	2	Protestant	4	Pooerer	2	None	0	0	No method	Non-users	Non-users	0	Yes	2	Desire for more children	2	Active in the last 4 weeks	1	1.78333
52 3 5	19	15-19	1	Rural	2	Secondary	2	Protestant	4	Richer	4	None	0	5	Male Condom	Modern users	Modern users	2	No	1	Desire for more children	2	Not active in the last 4 weeks not postpartum abstinence	3	1.78333
52 5 2	20	20-24	2	Rural	2	Secondary	2	None	1	Middle	3	Yes	1	1	Pill	Modern users	Modern users	2	Yes	2	Desire for more children	2	Active in the last 4 weeks	1	1.78333
52 10 2	17	15-19	1	Rural	2	Secondary	2	Protestant	4	Middle	3	None	0	0	No method	Non-users	Non-users	0	No	1	Desire for more children	2	Not active in the last 4 weeks not postpartum abstinence	3	1.78333
52 13 13	20	20-24	2	Rural	2	Secondary	2	None	1	Richer	4	Yes	1	13	Lactational amenorrhea	Modern users	Modern users	2	No	1	Desire for more children	2	Not active in the last 4 weeks not postpartum abstinence	3	1.78333
52 16 3	17	15-19	1	Rural	2	Secondary	2	Pentecostal	3	Richer	4	None	0	0	No method	Non-users	Non-users	0	No	1	Desire for more children	2	Never had sex	0	1.78333
52 16 8	17	15-19	1	Rural	2	Secondary	2	Pentecostal	3	Richer	4	None	0	0	No method	Non-users	Non-users	0	No	1	Desire for more children	2	Never had sex	0	1.78333
52 16 10	23	20-24	2	Rural	2	Secondary	2	Pentecostal	3	Richer	4	Yes	1	0	No method	Non-users	Non-users	0	Yes	2	Desire for more children	2	Not active in the last 4 weeks not postpartum abstinence	3	1.78333
52 21 2	21	20-24	2	Rural	2	Secondary	2	Apostolic sec	2	Pooerer	2	Yes	1	1	Pill	Modern users	Modern users	2	Yes	2	Desire for more children	2	Active in the last 4 weeks	1	1.78333
52 24 2	22	20-24	2	Rural	2	Secondary	2	Apostolic sec	2	Middle	3	Yes	1	5	Male Condom	Modern users	Modern users	2	No	1	Desire for more children	2	Active in the last 4 weeks	1	1.78333
52 29 1	19	15-19	1	Rural	2	Secondary	2	Roman catholic	5	Middle	3	None	0	0	No method	Non-users	Non-users	0	No	1	Desire for more children	2	Active in the last 4 weeks	1	1.78333
53 3 2	23	20-24	2	Rural	2	Secondary	2	Pentecostal	3	Middle	3	Yes	1	3	Injections	Modern users	Modern users	2	Yes	2	Desire for more children	2	Active in the last 4 weeks	1	1.46925
53 3 5	18	15-19	1	Rural	2	Secondary	2	Apostolic sec	2	Middle	3	None	0	0	No method	Non-users	Non-users	0	No	1	Desire for more children	2	Never had sex	0	1.46925
53 11 3	18	15-19	1	Rural	2	Secondary	2	Roman catholic	5	Pooerer	2	None	0	0	No method	Non-users	Non-users	0	No	1	Desire for more children	2	Never had sex	0	1.46925
53 15 3	16	15-19	1	Rural	2	Secondary	2	Apostolic sec	2	Richer	4	None	0	0	No method	Non-users	Non-users	0	No	1	Desire for more children	2	Never had sex	0	1.46925
53 19 4	19	15-19	1	Rural	2	Secondary	2	Pentecostal	3	Middle	3	Yes	1	1	Pill	Modern users	Modern users	2	Yes	2	Desire for more children	2	Active in the last 4 weeks	1	1.46925
53 29 3	15	15-19	1	Rural	2	Secondary	2	Pentecostal	3	Pooerer	2	None	0	0	No method	Non-users	Non-users	0	No	1	Desire for more children	2	Never had sex	0	1.46925
54 16 3	17	15-19	1	Rural	2	Secondary	2	Apostolic sec	2	Pooerest	1	None	0	0	No method	Non-users	Non-users	0	No	1	Desire for more children	2	Never had sex	0	0.656237
54 19 5	15	15-19	1	Rural	2	Primary	1	Apostolic sec	2	Pooerest	1	None	0	0	No method	Non-users	Non-users	0	No	1	Desire for more children	2	Never had sex	0	0.656237
54 21 1	20	20-24	2	Rural	2	Primary	1	Apostolic sec	2	Pooerest	1	Yes	1	3	Injections	Modern users	Modern users	2	Yes	2	Desire for more children	2	Active in the last 4 weeks	1	0.656237
54 23 12	21	20-24	2	Rural	2	Primary	1	Pentecostal	3	Pooerer	2	Yes	1	3	Injections	Modern users	Modern users	2	No	1	Desire for more children	2	Not active in the last 4 weeks not postpartum abstinence	3	0.656237
55 2 2	16	15-19	1	Urban	1	Secondary	2	Pentecostal	3	Richer	4	None	0	0	No method	Non-users	Non-users	0	No	1	Desire for more children	2	Never had sex	0	0.252909
55 16 7	16	15-19	1	Urban	1	Secondary	2	Pentecostal	3	Richest	5	None	0	0	No method	Non-users	Non-users	0	No	1	Desire for more children	2	Never had sex	0	0.252909
55 20 3	16	15-19	1	Urban	1	Secondary	2	Roman catholic	5	Richest	5	None	0	0	No method	Non-users	Non-users	0	No	1	Desire for more children	2	Never had sex	0	0.252909
55 23 1	21	20-24	2	Urban	1	Secondary	2	Pentecostal	3	Richer	4	Yes	1	1	Pill	Modern users	Modern users	2	Yes	2	Desire for more children	2	Not active in the last 4 weeks not postpartum abstinence	3	0.252909
55 24 4	18	15-19	1	Urban	1	Secondary	2	Pentecostal	3	Richest	5	None	0	0	No method	Non-users	Non-users	0	No	1	Desire for more children	2	Never had sex	0	0.252909
55 25 2	21	20-24	2	Urban	1	Secondary	2	Protestant	4	Richest	5	Yes	1	1	Pill	Modern users	Modern users	2	Yes	2	Desire for more children	2	Active in the last 4 weeks	1	0.252909
55 26 3	19	15-19	1	Urban	1	Secondary	2	Apostolic sec	2	Richest	5	Yes	1	0	No method	Non-users	Non-users	0	No	1	Desire for more children	2	Not active in the last 4 weeks postpartum abstinence	2	0.252909
56 8 4	17	15-19	1	Rural	2	Secondary	2	Apostolic sec	2	Pooerer	2	None	0	0	No method	Non-users	Non-users	0	No	1	Desire for more children	2	Never had sex	0	1.00774
56 13 4	15	15-19	1	Rural	2	Secondary	2	Apostolic sec	2	Middle	3	None	0	0	No method	Non-users	Non-users	0	No	1	Desire for more children	2	Never had sex	0	1.00774
56 14 2	16	15-19	1	Rural	2	Secondary	2	Protestant	4	Pooerer	2	None	0	0	No method	Non-users	Non-users	0	Yes	2	Desire for more children	2	Active in the last 4 weeks	1	1.00774
56 18 2	16	15-19	1	Rural	2	Secondary	2	Apostolic sec	2	Richer	4	None	0	0	No method	Non-users	Non-users	0	No	1	Desire for more children	2	Never had sex	0	1.00774
56 25 2	24	20-24	2	Rural	2	Primary	1	Apostolic sec	2	Pooerer	2	Yes	1	0	No method	Non-users	Non-users	0	Yes	2	Desire for more children	2	Active in the last 4 weeks	1	1.00774
57 6 2	21	20-24	2	Urban	1	Secondary	2	Pentecostal	3	Richest	5	Yes	1	0	No method	Non-users	Non-users	0	No	1	Desire for more children	2	Not active in the last 4 weeks postpartum abstinence	2	0.765559
57 9 3	16	15-19	1	Urban	1	Secondary	2	Pentecostal	3	Richest	5	None	0	0	No method	Non-users	Non-users	0	No	1	Desire for more children	2	Never had sex	0	0.765559
57 9 5	19	15-19	1	Urban	1	Secondary	2	Pentecostal	3	Richest	5	None	0	0	No method	Non-users	Non-users	0	No	1	Desire for more children	2	Never had sex	0	0.765559
57 9 6	15	15-19	1	Urban	1	Secondary	2	Pentecostal	3	Richest	5	None	0	0	No method	Non-users	Non-users	0	No	1	Desire for more children	2	Never had sex	0	0.765559
57 11 6	16	15-19	1	Urban	1	Secondary	2	Roman catholic	5	Richest	5	None	0	0	No method	Non-users	Non-users	0	No	1	Desire for more children	2	Never had sex	0	0.765559
57 13 2	15	15-19	1	Urban	1	Secondary	2	Protestant	4	Richer	4	None	0	0	No method	Non-users	Non-users	0	No	1	Desire for more children	2	Never had sex	0	0.765559
57 14 3	19	15-19	1	Urban	1	Secondary	2	Pentecostal	3	Richest	5	None	0	0	No method	Non-users	Non-users	0	No	1	Desire for more children	2	Never had sex	0	0.765559
57 15 2	16	15-19	1	Urban	1	Primary	1	None	1	Richer	4	None	0	0	No method	Non-users	Non-users	0	No	1	Desire for more children	2	Never had sex	0	0.765559
57 16 1	18	15-19	1	Urban	1	Secondary	2	Apostolic sec	2	Richest	5	None	0	0	No method	Non-users	Non-users	0	Yes	2	Desire for more children	2	Active in the last 4 weeks	1	0.765559
57 18 2	15	15-19	1	Urban	1	Secondary	2	Pentecostal	3	Richest	5	None	0	0	No method	Non-users	Non-users	0	No	1	Desire for more children	2	Never had sex	0	0.765559
57 21 6	19	15-19	1	Urban	1	Secondary	2	Pentecostal	3	Richest	5	None	0	0	No method	Non-users	Non-users	0	No	1	Desire for more children	2	Never had sex	0	0.765559
57 22 1	16	15-19	1	Urban	1	Secondary	2	Pentecostal	3	Richer	4	None	0	0	No method	Non-users	Non-users	0	No	1	Desire for more children	2	Never had sex	0	0.765559
57 23 2	18	15-19	1	Urban	1	Secondary	2	Protestant	4	Richest	5	None	0	0	No method	Non-users	Non-users	0	No	1	Desire for more children	2	Never had sex	0	0.765559
57 24 10	16	15-19	1	Urban	1	Secondary	2	Protestant	4	Richest	5	None	0	0	No method	Non-users	Non-users	0	No	1	Desire for more children	2	Never had sex	0	0.765559
58 8 2	21	20-24	2	Rural	2	Secondary	2	Apostolic sec	2	Richer	4	Yes	1	1	Pill	Modern users	Modern users	2	Yes	2	Desire for more children	2	Active in the last 4 weeks	1	0.163372
58 9 3	17	15-19	1	Rural	2	Secondary	2	Roman catholic	5	Richer	4	None	0	0	No method	Non-users	Non-users	0	No	1	Desire for more children	2	Never had sex	0	0.163372
58 11 3	24	20-24	2	Rural	2	Secondary	2	Apostolic sec	2	Richer	4	Yes	1	0	No method	Non-users	Non-users	0	Yes	2	Desire for more children	2	Not active in the last 4 weeks postpartum abstinence	2	0.163372
58 12 2	19	15-19	1	Rural	2	Secondary	2	Apostolic sec	2	Richer	4	Yes	1	1	Pill	Modern users	Modern users	2	Yes	2	Desire for more children	2	Active in the last 4 weeks	1	0.163372
58 16 3	21	20-24	2	Rural	2	Secondary	2	Roman catholic	5	Richest	5	None	0	0	No method	Non-users	Non-users	0	No	1	Desire for more children	2	Never had sex	0	0.163372
58 16 9	19	15-19	1	Rural	2	Secondary	2	Protestant	4	Richest	5	None	0	0	No method	Non-users	Non-users	0	No	1	Desire for more children	2	Never had sex	0	0.163372
58 18 1	24	20-24	2	Rural	2	Secondary	2	Apostolic sec	2	Richer	4	Yes	1	1	Pill	Modern users	Modern users	2	Yes	2	Desire for more children	2	Not active in the last 4 weeks not postpartum abstinence	3	0.163372
58 19 3	19	15-19	1	Rural	2	Secondary	2	Pentecostal	3	Richer	4	Yes	1	1	Pill	Modern users	Modern users	2	Yes	2	Desire for more children	2	Active in the last 4 weeks	1	0.163372
58 24 2	17	15-19	1	Rural	2	Secondary	2	Apostolic sec	2	Richer	4	None	0	0	No method	Non-users	Non-users	0	No	1	Desire for more children	2	Never had sex	0	0.163372
59 1 2	22	20-24	2	Urban	1	Secondary	2	Protestant	4	Richest	5	Yes	1	1	Pill	Modern users	Modern users	2	Yes	2	Desire for more children	2	Active in the last 4 weeks	1	1.89986
59 2 7	16	15-19	1	Urban	1	Primary	1	Apostolic sec	2	Richest	5	None	0	0	No method	Non-users	Non-users	0	No	1	Desire for more children	2	Not active in the last 4 weeks not postpartum abstinence	3	1.89986
59 5 3	19	15-19	1	Urban	1	Secondary	2	Protestant	4	Richest	5	None	0	0	No method	Non-users	Non-users	0	No	1	Desire for more children	2	Not active in the last 4 weeks not postpartum abstinence	3	1.89986
59 5 5	16	15-19	1	Urban	1	Secondary	2	Pentecostal	3	Richest	5	None	0	0	No method	Non-users	Non-users	0	No	1	Desire for more children	2	Never had sex	0	1.89986
59 5 6	17	15-19	1	Urban	1	Secondary	2	Protestant	4	Richest	5	None	0	0	No method	Non-users	Non-users	0	No	1	Desire for more children	2	Never had sex	0	1.89986
59 7 2	19	15-19	1	Urban	1	Secondary	2	Protestant	4	Richest	5	None	0	0	No method	Non-users	Non-users	0	No	1	Desire for more children	2	Never had sex	0	1.89986
59 10 7	21	20-24	2	Urban	1	Secondary	2	Protestant	4	Richest	5	None	0	0	No method	Non-users	Non-users	0	No	1	Desire for more children	2	Never had sex	0	1.89986
59 14 2	17	15-19	1	Urban	1	Secondary	2	Apostolic sec	2	Richer	4	None	0	0	No method	Non-users	Non-users	0	No	1	Desire for more children	2	Not active in the last 4 weeks postpartum abstinence	2	1.89986
59 15 2	21	20-24	2	Urban	1	Secondary	2	Protestant	4	Richest	5	Yes	1	1	Pill	Modern users	Modern users	2	Yes	2	Desire for more children	2	Active in the last 4 weeks	1	1.89986
59 19 4	17	15-19	1	Urban	1	Primary	1	Pentecostal	3	Richest	5	None	0	0	No method	Non-users	Non-users	0	No	1	Desire for more children	2	Never had sex	0	1.89986
59 20 6	16	15-19	1	Urban	1	Secondary	2	Pentecostal	3	Richest	5	None	0	0	No method	Non-users	Non-users	0	No	1	Desire for more children	2	Not active in the last 4 weeks not postpartum abstinence	3	1.89986
59 20 7	22	20-24	2	Urban	1	Secondary	2	Pentecostal	3	Richest	5	None	0	0	No method	Non-users	Non-users	0	No	1	Desire for more children	2	Never had sex	0	1.89986
59 23 1	24	20-24	2	Urban	1	Secondary	2	Pentecostal	3	Richest	5	Yes	1	1	Pill	Modern users	Modern users	2	Yes	2	Desire for more children	2	Active in the last 4 weeks	1	1.89986
61 14 4	20	20-24	2	Urban	1	Secondary	2	Protestant	4	Richest	5	None	0	0	No method	Non-users	Non-users	0	No	1	Desire for more children	2	Never had sex	0	0.684577
61 14 5	15	15-19	1	Urban	1	Secondary	2	Protestant	4	Richest	5	None	0	0	No method	Non-users	Non-users	0	No	1	Desire for more children	2	Never had sex	0	0.684577
61 16 4	22	20-24	2	Urban	1	Primary	1	Apostolic sec	2	Richest	5	Yes	1	0	No method	Non-users	Non-users	0	Yes	2	Desire for more children	2	Not active in the last 4 weeks postpartum abstinence	2	0.684577
61 19 4	19	15-19	1	Urban	1	Secondary	2	Apostolic sec	2	Richest	5	None	0	0	No method	Non-users	Non-users	0	No	1	Desire for more children	2	Never had sex	0	0.684577
61 22 3	19	15-19	1	Urban	1	Secondary	2	Roman catholic	5	Richer	4	None	0	0	No method	Non-users	Non-users	0	No	1	Desire for more children	2	Never had sex	0	0.684577
62 5 2	20	20-24	2	Urban	1	Secondary	2	Pentecostal	3	Richest	5	None	0	0	No method	Non-users	Non-users	0	No	1	Desire for more children	2	Not active in the last 4 weeks not postpartum abstinence	3	1.95526
62 11 4	22	20-24	2	Urban	1	Secondary	2	Roman catholic	5	Richest	5	None	0	0	No method	Non-users	Non-users	0	No	1	Desire for more children	2	Never had sex	0	1.95526
62 16 7	17	15-19	1	Urban	1	Secondary	2	Protestant	4	Richer	4	None	0	0	No method	Non-users	Non-users	0	No	1	Desire for more children	2	Never had sex	0	1.95526
62 21 3	21	20-24	2	Urban	1	Secondary	2	Protestant	4	Richest	5	Yes	1	0	No method	Non-users	Non-users	0	No	1	Desire for more children	2	Not active in the last 4 weeks postpartum abstinence	2	1.95526
62 24 2	24	20-24	2	Urban	1	Secondary	2	Pentecostal	3	Richer	4	Yes	1	0	No method	Non-users	Non-users	0	Yes	2	Desire for more children	2	Active in the last 4 weeks	1	1.95526
62 25 4	16	15-19	1	Urban	1	Primary	1	Pentecostal	3	Richest	5	None	0	0	No method	Non-users	Non-users	0	No	1	Desire for more children	2	Never had sex	0	1.95526
62 29 4	19	15-19	1	Urban	1	Secondary	2	Pentecostal	3	Richest	5	None	0	0	No method	Non-users	Non-users	0	No	1	Desire for more children	2	Never had sex	0	1.95526
63 6 2	15	15-19	1	Rural	2	Primary	1	Apostolic sec	2	Pooerer	2	None	0	0	No method	Non-users	Non-users	0	No	1	Desire for more children	2	Never had sex	0	1.26311
63 7 4	17	15-19	1	Rural	2	Secondary	2	Traditional	6	Richer	4	None	0	0	No method	Non-users	Non-users	0	No	1	Desire for more children	2	Never had sex	0	1.26311
63 10 3	16	15-19	1	Rural	2	Secondary	2	Apostolic sec	2	Richer	4	None	0	0	No method	Non-users	Non-users	0	No	1	Desire for more children	2	Never had sex	0	1.26311
63 11 3	21	20-24	2	Rural	2	Secondary	2	Apostolic sec	2	Middle	3	None	0	0	No method	Non-users	Non-users	0	Yes	2	Desire for more children	2	Active in the last 4 weeks	1	1.26311
63 13 2	18	15-19	1	Rural	2	Secondary	2	Apostolic sec	2	Richer	4	None	0	0	No method	Non-users	Non-users	0	Yes	2	Desire for more children	2	Active in the last 4 weeks	1	1.26311
63 27 4	19	15-19	1	Rural	2	Secondary	2	Apostolic sec	2	Richer	4	Yes	1	0	No method	Non-users	Non-users	0	Yes	2	Desire for more children	2	Active in the last 4 weeks	1	1.26311
64 4 3	15	15-19	1	Rural	2	Secondary	2	Pentecostal	3	Middle	3	None	0	0	No method	Non-users	Non-users	0	No	1	Desire for more children	2	Never had sex	0	0.945414
64 14 3	18	15-19	1	Rural	2	Secondary	2	Pentecostal	3	Middle	3	None	0	0	No method	Non-users	Non-users	0	No	1	Desire for more children	2	Never had sex	0	0.945414
64 23 6	15	15-19	1	Rural	2	Secondary	2	Pentecostal	3	Middle	3	None	0	0	No method	Non-users	Non-users	0	No	1	Desire for more children	2	Never had sex	0	0.945414
65 4 1	16	15-19	1	Rural	2	Primary	1	Apostolic sec	2	Pooerest	1	Yes	1	3	Injections	Modern users	Modern users	2	Yes	2	Desire for more children	2	Active in the last 4 weeks	1	2.41997
65 5 2	22	20-24	2	Rural	2	Secondary	2	Pentecostal	3	Pooerer	2	None	0	0	No method	Non-users	Non-users	0	No	1	Desire for more children	2	Never had sex	0	2.41997
65 8 2	19	15-19	1	Rural	2	Secondary	2	Protestant	4	Pooerer	2	None	0	0	No method	Non-users	Non-users	0	No	1	Desire for more children	2	Never had sex	0	2.41997
65 12 4	16	15-19	1	Rural	2	Secondary	2	Apostolic sec	2	Pooerer	2	None	0	0	No method	Non-users	Non-users	0	No	1	Desire for more children	2	Never had sex	0	2.41997
65 14 2	24	20-24	2	Rural	2	Primary	1	Protestant	4	Middle	3	Yes	1	0	No method	Non-users	Non-users	0	Yes	2	Desire for more children	2	Not active in the last 4 weeks postpartum abstinence	2	2.41997
65 18 5	18	15-19	1	Rural	2	Secondary	2	Pentecostal	3	Pooerest	1	None	0	0	No method	Non-users	Non-users	0	No	1	Desire for more children	2	Never had sex	0	2.41997
66 3 1	21	20-24	2	Urban	1	Higher	3	Protestant	4	Richer	4	Yes	1	1	Pill	Modern users	Modern users	2	Yes	2	Desire for more children	2	Active in the last 4 weeks	1	0.249686
66 8 3	21	20-24	2	Urban	1	Secondary	2	Pentecostal	3	Richest	5	None	0	0	No method	Non-users	Non-users	0	No	1	Desire for more children	2	Never had sex	0	0.249686
66 11 4	21	20-24	2	Urban	1	Secondary	2	Pentecostal	3	Richest	5	Yes	1	0	No method	Non-users	Non-users	0	No	1	Desire for more children	2	Active in the last 4 weeks	1	0.249686
66 12 6	21	20-24	2	Urban	1	Secondary	2	Apostolic sec	2	Richest	5	Yes	1	11	Implants/Norplant	LARC users	LARC users	1	No	1	Desire for more children	2	Not active in the last 4 weeks postpartum abstinence	2	0.249686
66 19 5	18	15-19	1	Urban	1	Primary	1	Protestant	4	Richest	5	None	0	0	No method	Non-users	Non-users	0	No	1	Desire for more children	2	Never had sex	0	0.249686
66 25 1	16	15-19	1	Urban	1	Secondary	2	Apostolic sec	2	Richer	4	None	0	0	No method	Non-users	Non-users	0	No	1	Desire for more children	2	Never had sex	0	0.249686
66 27 2	23	20-24	2	Urban	1	Higher	3	Pentecostal	3	Richest	5	None	0	0	No method	Non-users	Non-users	0	No	1	Desire for more children	2	Never had sex	0	0.249686
66 27 3	19	15-19	1	Urban	1	Secondary	2	Pentecostal	3	Richest	5	None	0	0	No method	Non-users	Non-users	0	No	1	Desire for more children	2	Never had sex	0	0.249686
67 12 1	18	15-19	1	Rural	2	Secondary	2	Apostolic sec	2	Middle	3	Yes	1	3	Injections	Modern users	Modern users	2	No	1	Desire for more children	2	Not active in the last 4 weeks postpartum abstinence	2	0.881773
67 13 2	20	20-24	2	Rural	2	Secondary	2	Apostolic sec	2	Pooerer	2	None	0	0	No method	Non-users	Non-users	0	Yes	2	Desire for more children	2	Not active in the last 4 weeks not postpartum abstinence	3	0.881773
67 13 3	18	15-19	1	Rural	2	Primary	1	Apostolic sec	2	Pooerer	2	None	0	0	No method	Non-users	Non-users	0	Yes	2	Desire for more children	2	Active in the last 4 weeks	1	0.881773
67 15 3	16	15-19	1	Rural	2	Secondary	2	Apostolic sec	2	Middle	3	None	0	0	No method	Non-users	Non-users	0	No	1	Desire for more children	2	Never had sex	0	0.881773
68 8 3	18	15-19	1	Rural	2	Secondary	2	Protestant	4	Pooerest	1	None	0	0	No method	Non-users	Non-users	0	No	1	Desire for more children	2	Never had sex	0	1.29877
68 16 8	16	15-19	1	Rural	2	Secondary	2	Apostolic sec	2	Pooerer	2	None	0	0	No method	Non-users	Non-users	0	Yes	2	Desire for more children	2	Active in the last 4 weeks	1	1.29877
68 18 3	19	15-19	1	Rural	2	Secondary	2	Protestant	4	Richer	4	None	0	0	No method	Non-users	Non-users	0	No	1	Desire for more children	2	Never had sex	0	1.29877
68 20 3	15	15-19	1	Rural	2	Primary	1	Pentecostal	3	Middle	3	None	0	0	No method	Non-users	Non-users	0	No	1	Desire for more children	2	Never had sex	0	1.29877
68 24 9	21	20-24	2	Rural	2	Secondary	2	None	1	Richer	4	Yes	1	1	Pill	Modern users	Modern users	2	Yes	2	Desire for more children	2	Not active in the last 4 weeks not postpartum abstinence	3	1.29877
69 6 3	19	15-19	1	Rural	2	Secondary	2	Protestant	4	Middle	3	Yes	1	0	No method	Non-users	Non-users	0	Yes	2	Desire for more children	2	Not active in the last 4 weeks not postpartum abstinence	3	1.02038
69 9 3	15	15-19	1	Rural	2	Secondary	2	Protestant	4	Middle	3	None	0	0	No method	Non-users	Non-users	0	No	1	Desire for more children	2	Never had sex	0	1.02038
69 13 2	23	20-24	2	Rural	2	Primary	1	Apostolic sec	2	Pooerest	1	Yes	1	13	Lactational amenorrhea	Modern users	Modern users	2	Yes	2	Desire for more children	2	Active in the last 4 weeks	1	1.02038
69 16 3	17	15-19	1	Rural	2	Secondary	2	Protestant	4	Middle	3	None	0	0	No method	Non-users	Non-users	0	No	1	Desire for more children	2	Never had sex	0	1.02038
69 19 3	21	20-24	2	Rural	2	Primary	1	Apostolic sec	2	Pooerest	1	Yes	1	13	Lactational amenorrhea	Modern users	Modern users	2	Yes	2	Desire for more children	2	Active in the last 4 weeks	1	1.02038
69 23 6	18	15-19	1	Rural	2	Secondary	2	Protestant	4	Pooerest	1	Yes	1	0	No method	Non-users	Non-users	0	Yes	2	Desire for more children	2	Active in the last 4 weeks	1	1.02038
69 27 2	19	15-19	1	Rural	2	Primary	1	Apostolic sec	2	Pooerest	1	Yes	1	5	Male Condom	Modern users	Modern users	2	Yes	2	Desire for more children	2	Not active in the last 4 weeks not postpartum abstinence	3	1.02038
70 2 2	19	15-19	1	Rural	2	Secondary	2	Pentecostal	3	Middle	3	Yes	1	1	Pill	Modern users	Modern users	2	Yes	2	Desire for more children	2	Active in the last 4 weeks	1	1.09278
70 3 3	18	15-19	1	Rural	2	Secondary	2	Apostolic sec	2	Pooerest	1	None	0	0	No method	Non-users	Non-users	0	Yes	2	Desire for more children	2	Active in the last 4 weeks	1	1.09278
70 4 3	15	15-19	1	Rural	2	Secondary	2	Roman catholic	5	Richer	4	None	0	0	No method	Non-users	Non-users	0	No	1	Desire for more children	2	Never had sex	0	1.09278
70 7 5	18	15-19	1	Rural	2	Secondary	2	Pentecostal	3	Richest	5	None	0	0	No method	Non-users	Non-users	0	No	1	Desire for more children	2	Never had sex	0	1.09278
70 20 6	16	15-19	1	Rural	2	Secondary	2	Pentecostal	3	Richer	4	None	0	0	No method	Non-users	Non-users	0	No	1	Desire for more children	2	Never had sex	0	1.09278
70 23 4	15	15-19	1	Rural	2	Secondary	2	Apostolic sec	2	Middle	3	None	0	0	No method	Non-users	Non-users	0	No	1	Desire for more children	2	Never had sex	0	1.09278
71 1 3	16	15-19	1	Urban	1	Secondary	2	Protestant	4	Richest	5	None	0	0	No method	Non-users	Non-users	0	No	1	Desire for more children	2	Never had sex	0	0.259155
71 6 3	21	20-24	2	Urban	1	Secondary	2	Protestant	4	Richest	5	None	0	0	No method	Non-users	Non-users	0	No	1	Desire for more children	2	Never had sex	0	0.259155
71 8 3	16	15-19	1	Urban	1	Secondary	2	Protestant	4	Richest	5	None	0	0	No method	Non-users	Non-users	0	No	1	Desire for more children	2	Never had sex	0	0.259155
71 12 4	21	20-24	2	Urban	1	Higher	3	Other christian	6	Richest	5	None	0	0	No method	Non-users	Non-users	0	No	1	Desire for more children	2	Never had sex	0	0.259155
71 12 5	18	15-19	1	Urban	1	Secondary	2	Roman catholic	5	Richest	5	None	0	0	No method	Non-users	Non-users	0	No	1	Desire for more children	2	Never had sex	0	0.259155
71 13 3	18	15-19	1	Urban	1	Secondary	2	Protestant	4	Richest	5	None	0	0	No method	Non-users	Non-users	0	No	1	Desire for more children	2	Never had sex	0	0.259155
71 15 4	16	15-19	1	Urban	1	Secondary	2	Protestant	4	Richest	5	None	0	0	No method	Non-users	Non-users	0	No	1	Desire for more children	2	Never had sex	0	0.259155
71 20 21	16	15-19	1	Urban	1	Secondary	2	Protestant	4	Richest	5	None	0	0	No method	Non-users	Non-users	0	No	1	Desire for more children	2	Never had sex	0	0.259155
71 25 3	18	15-19	1	Urban	1	Secondary	2	Pentecostal	3	Richest	5	None	0	0	No method	Non-users	Non-users	0	No	1	Desire for more children	2	Never had sex	0	0.259155
71 25 6	24	20-24	2	Urban	1	Secondary	2	Pentecostal	3	Richest	5	Yes	1	11	Implants/Norplant	LARC users	LARC users	1	No	1	Desire for more children	2	Not active in the last 4 weeks not postpartum abstinence	3	0.259155
71 29 7	21	20-24	2	Urban	1	Primary	1	Pentecostal	3	Richest	5	None	0	0	No method	Non-users	Non-users	0	No	1	Desire for more children	2	Never had sex	0	0.259155
72 3 3	16	15-19	1	Rural	2	Secondary	2	Apostolic sec	2	Middle	3	None	0	0	No method	Non-users	Non-users	0	No	1	Desire for more children	2	Never had sex	0	1.1176
72 8 2	21	20-24	2	Rural	2	Secondary	2	Apostolic sec	2	Pooerest	1	Yes	1	1	Pill	Modern users	Modern users	2	Yes	2	Desire for more children	2	Active in the last 4 weeks	1	1.1176
72 11 3	15	15-19	1	Rural	2	Primary	1	Apostolic sec	2	Pooerest	1	None	0	0	No method	Non-users	Non-users	0	No	1	Desire for more children	2	Never had sex	0	1.1176
73 1 8	16	15-19	1	Rural	2	Secondary	2	Protestant	4	Middle	3	None	0	0	No method	Non-users	Non-users	0	No	1	Desire for more children	2	Never had sex	0	1.13493
73 2 3	19	15-19	1	Rural	2	Secondary	2	Other christian	6	Middle	3	Yes	1	1	Pill	Modern users	Modern users	2	Yes	2	Desire for more children	2	Active in the last 4 weeks	1	1.13493
73 4 3	15	15-19	1	Rural	2	Secondary	2	Apostolic sec	2	Pooerer	2	None	0	0	No method	Non-users	Non-users	0	Yes	2	Desire for more children	2	Active in the last 4 weeks	1	1.13493
73 5 2	19	15-19	1	Rural	2	Secondary	2	Pentecostal	3	Middle	3	Yes	1	1	Pill	Modern users	Modern users	2	Yes	2	Desire for more children	2	Active in the last 4 weeks	1	1.13493
73 6 1	18	15-19	1	Rural	2	Primary	1	Roman catholic	5	Middle	3	Yes	1	1	Pill	Modern users	Modern users	2	Yes	2	Desire for more children	2	Active in the last 4 weeks	1	1.13493
73 8 4	15	15-19	1	Rural	2	Primary	1	Apostolic sec	2	Pooerer	2	None	0	0	No method	Non-users	Non-users	0	No	1	Desire for more children	2	Never had sex	0	1.13493
73 8 6	15	15-19	1	Rural	2	Secondary	2	Apostolic sec	2	Pooerer	2	None	0	0	No method	Non-users	Non-users	0	No	1	Desire for more children	2	Never had sex	0	1.13493
73 10 2	19	15-19	1	Rural	2	Primary	1	Apostolic sec	2	Pooerer	2	Yes	1	0	No method	Non-users	Non-users	0	Yes	2	Desire for more children	2	Active in the last 4 weeks	1	1.13493
73 13 2	22	20-24	2	Rural	2	Secondary	2	Pentecostal	3	Pooerer	2	Yes	1	11	Implants/Norplant	LARC users	LARC users	1	Yes	2	Desire for more children	2	Active in the last 4 weeks	1	1.13493
73 18 3	18	15-19	1	Rural	2	Secondary	2	Apostolic sec	2	Pooerer	2	None	0	0	No method	Non-users	Non-users	0	No	1	Desire for more children	2	Never had sex	0	1.13493
73 24 2	18	15-19	1	Rural	2	Secondary	2	Pentecostal	3	Middle	3	None	0	0	No method	Non-users	Non-users	0	No	1	Desire for more children	2	Never had sex	0	1.13493
73 25 2	23	20-24	2	Rural	2	Secondary	2	Pentecostal	3	Middle	3	Yes	1	11	Implants/Norplant	LARC users	LARC users	1	No	1	Desire for more children	2	Not active in the last 4 weeks not postpartum abstinence	3	1.13493
73 25 3	20	20-24	2	Rural	2	Secondary	2	Pentecostal	3	Middle	3	None	0	0	No method	Non-users	Non-users	0	No	1	Desire for more children	2	Not active in the last 4 weeks not postpartum abstinence	3	1.13493
73 26 2	17	15-19	1	Rural	2	Secondary	2	Apostolic sec	2	Middle	3	None	0	0	No method	Non-users	Non-users	0	Yes	2	Desire for more children	2	Active in the last 4 weeks	1	1.13493
74 7 3	16	15-19	1	Rural	2	Secondary	2	Pentecostal	3	Richer	4	None	0	0	No method	Non-users	Non-users	0	No	1	Desire for more children	2	Never had sex	0	1.45112
74 10 4	17	15-19	1	Rural	2	Secondary	2	Protestant	4	Middle	3	None	0	0	No method	Non-users	Non-users	0	No	1	Desire for more children	2	Never had sex	0	1.45112
74 15 4	16	15-19	1	Rural	2	Primary	1	Protestant	4	Middle	3	None	0	0	No method	Non-users	Non-users	0	No	1	Desire for more children	2	Never had sex	0	1.45112
74 21 4	15	15-19	1	Rural	2	Primary	1	Pentecostal	3	Middle	3	None	0	0	No method	Non-users	Non-users	0	No	1	Desire for more children	2	Never had sex	0	1.45112
74 22 4	17	15-19	1	Rural	2	Secondary	2	Apostolic sec	2	Middle	3	None	0	0	No method	Non-users	Non-users	0	No	1	Desire for more children	2	Never had sex	0	1.45112
74 25 1	19	15-19	1	Rural	2	Secondary	2	Pentecostal	3	Richer	4	None	0	0	No method	Non-users	Non-users	0	No	1	Desire for more children	2	Active in the last 4 weeks	1	1.45112
74 28 4	16	15-19	1	Rural	2	Primary	1	Apostolic sec	2	Pooerest	1	Yes	1	1	Pill	Modern users	Modern users	2	Yes	2	Desire for more children	2	Active in the last 4 weeks	1	1.45112
75 3 2	18	15-19	1	Rural	2	Secondary	2	Apostolic sec	2	Middle	3	None	0	0	No method	Non-users	Non-users	0	No	1	Desire for more children	2	Not active in the last 4 weeks not postpartum abstinence	3	1.24326
75 5 5	15	15-19	1	Rural	2	Secondary	2	Other christian	6	Middle	3	None	0	0	No method	Non-users	Non-users	0	No	1	Desire for more children	2	Never had sex	0	1.24326
75 5 11	18	15-19	1	Rural	2	Secondary	2	Apostolic sec	2	Middle	3	None	0	0	No method	Non-users	Non-users	0	No	1	Desire for more children	2	Never had sex	0	1.24326
75 13 2	22	20-24	2	Rural	2	Secondary	2	Apostolic sec	2	Pooerer	2	Yes	1	1	Pill	Modern users	Modern users	2	Yes	2	Desire for more children	2	Active in the last 4 weeks	1	1.24326
75 24 3	17	15-19	1	Rural	2	Secondary	2	Protestant	4	Pooerer	2	None	0	0	No method	Non-users	Non-users	0	No	1	Desire for more children	2	Never had sex	0	1.24326
75 28 1	21	20-24	2	Rural	2	Secondary	2	Apostolic sec	2	Middle	3	Yes	1	0	No method	Non-users	Non-users	0	No	1	Desire for more children	2	Not active in the last 4 weeks postpartum abstinence	2	1.24326
76 13 3	15	15-19	1	Urban	1	Secondary	2	Pentecostal	3	Richest	5	None	0	0	No method	Non-users	Non-users	0	No	1	Desire for more children	2	Never had sex	0	0.398939
76 14 3	16	15-19	1	Urban	1	Secondary	2	Pentecostal	3	Richer	4	None	0	0	No method	Non-users	Non-users	0	No	1	Desire for more children	2	Never had sex	0	0.398939
76 25 2	23	20-24	2	Urban	1	Secondary	2	Pentecostal	3	Richer	4	Yes	1	1	Pill	Modern users	Modern users	2	Yes	2	Desire for more children	2	Active in the last 4 weeks	1	0.398939
76 27 2	22	20-24	2	Urban	1	Secondary	2	Apostolic sec	2	Richest	5	Yes	1	0	No method	Non-users	Non-users	0	Yes	2	Desire for more children	2	Active in the last 4 weeks	1	0.398939
77 1 2	20	20-24	2	Rural	2	Primary	1	Pentecostal	3	Middle	3	Yes	1	1	Pill	Modern users	Modern users	2	Yes	2	Desire for more children	2	Active in the last 4 weeks	1	0.274222
77 7 2	17	15-19	1	Rural	2	Secondary	2	Apostolic sec	2	Richer	4	None	0	0	No method	Non-users	Non-users	0	Yes	2	Desire for more children	2	Active in the last 4 weeks	1	0.274222
77 9 2	24	20-24	2	Rural	2	Secondary	2	Protestant	4	Pooerer	2	Yes	1	1	Pill	Modern users	Modern users	2	Yes	2	Desire for more children	2	Active in the last 4 weeks	1	0.274222
77 10 3	16	15-19	1	Rural	2	Secondary	2	Pentecostal	3	Middle	3	None	0	0	No method	Non-users	Non-users	0	No	1	Desire for more children	2	Never had sex	0	0.274222
77 12 5	18	15-19	1	Rural	2	Secondary	2	Apostolic sec	2	Richest	5	None	0	0	No method	Non-users	Non-users	0	No	1	Desire for more children	2	Never had sex	0	0.274222
77 14 3	18	15-19	1	Rural	2	Secondary	2	Apostolic sec	2	Richer	4	None	0	0	No method	Non-users	Non-users	0	No	1	Desire for more children	2	Never had sex	0	0.274222
77 16 2	20	20-24	2	Rural	2	Secondary	2	Apostolic sec	2	Richer	4	Yes	1	1	Pill	Modern users	Modern users	2	Yes	2	Desire for more children	2	Active in the last 4 weeks	1	0.274222
77 18 7	18	15-19	1	Rural	2	Secondary	2	Pentecostal	3	Richer	4	None	0	0	No method	Non-users	Non-users	0	No	1	Desire for more children	2	Never had sex	0	0.274222
78 1 2	23	20-24	2	Rural	2	Primary	1	Apostolic sec	2	Pooerest	1	Yes	1	1	Pill	Modern users	Modern users	2	Yes	2	Desire for more children	2	Active in the last 4 weeks	1	1.44863
78 8 5	16	15-19	1	Rural	2	Primary	1	Other christian	6	Pooerest	1	None	0	0	No method	Non-users	Non-users	0	Yes	2	Desire for more children	2	Active in the last 4 weeks	1	1.44863
78 11 3	17	15-19	1	Rural	2	Secondary	2	Apostolic sec	2	Pooerer	2	None	0	0	No method	Non-users	Non-users	0	No	1	Desire for more children	2	Never had sex	0	1.44863
78 12 3	16	15-19	1	Rural	2	Primary	1	Apostolic sec	2	Pooerer	2	None	0	0	No method	Non-users	Non-users	0	No	1	Desire for more children	2	Never had sex	0	1.44863
78 17 5	15	15-19	1	Rural	2	Secondary	2	Other christian	6	Pooerest	1	None	0	0	No method	Non-users	Non-users	0	No	1	Desire for more children	2	Never had sex	0	1.44863
78 17 6	19	15-19	1	Rural	2	Primary	1	Other christian	6	Pooerest	1	Yes	1	1	Pill	Modern users	Modern users	2	Yes	2	Desire for more children	2	Active in the last 4 weeks	1	1.44863
78 21 2	16	15-19	1	Rural	2	Primary	1	Apostolic sec	2	Pooerest	1	None	0	0	No method	Non-users	Non-users	0	No	1	Desire for more children	2	Never had sex	0	1.44863
78 22 7	18	15-19	1	Rural	2	Primary	1	Apostolic sec	2	Pooerest	1	Yes	1	0	No method	Non-users	Non-users	0	No	1	Desire for more children	2	Not active in the last 4 weeks not postpartum abstinence	3	1.44863
78 22 9	17	15-19	1	Rural	2	Primary	1	Apostolic sec	2	Pooerest	1	None	0	0	No method	Non-users	Non-users	0	No	1	Desire for more children	2	Never had sex	0	1.44863
78 24 8	15	15-19	1	Rural	2	Secondary	2	Apostolic sec	2	Pooerer	2	None	0	0	No method	Non-users	Non-users	0	No	1	Desire for more children	2	Never had sex	0	1.44863
79 6 6	17	15-19	1	Rural	2	Secondary	2	Other christian	6	Pooerest	1	Yes	1	3	Injections	Modern users	Modern users	2	No	1	Desire for more children	2	Not active in the last 4 weeks not postpartum abstinence	3	0.555851
79 7 3	17	15-19	1	Rural	2	Primary	1	Other christian	6	Pooerest	1	Yes	1	3	Injections	Modern users	Modern users	2	No	1	Desire for more children	2	Active in the last 4 weeks	1	0.555851
79 9 1	22	20-24	2	Rural	2	Secondary	2	Other christian	6	Middle	3	Yes	1	0	No method	Non-users	Non-users	0	No	1	Desire for more children	2	Not active in the last 4 weeks postpartum abstinence	2	0.555851
79 9 4	16	15-19	1	Rural	2	Secondary	2	Other christian	6	Middle	3	None	0	5	Male Condom	Modern users	Modern users	2	No	1	Desire for more children	2	Not active in the last 4 weeks not postpartum abstinence	3	0.555851
79 10 4	15	15-19	1	Rural	2	Primary	1	Apostolic sec	2	Pooerest	1	None	0	0	No method	Non-users	Non-users	0	No	1	Desire for more children	2	Never had sex	0	0.555851
79 17 3	17	15-19	1	Rural	2	Secondary	2	Other christian	6	Pooerest	1	Yes	1	3	Injections	Modern users	Modern users	2	Yes	2	Desire for more children	2	Not active in the last 4 weeks not postpartum abstinence	3	0.555851
79 19 4	17	15-19	1	Rural	2	Secondary	2	Apostolic sec	2	Middle	3	None	0	0	No method	Non-users	Non-users	0	No	1	Desire for more children	2	Never had sex	0	0.555851
79 20 3	19	15-19	1	Rural	2	Secondary	2	Apostolic sec	2	Pooerer	2	None	0	0	No method	Non-users	Non-users	0	No	1	Desire for more children	2	Not active in the last 4 weeks not postpartum abstinence	3	0.555851
79 21 2	15	15-19	1	Rural	2	Primary	1	Apostolic sec	2	Pooerest	1	None	0	0	No method	Non-users	Non-users	0	No	1	Desire for more children	2	Never had sex	0	0.555851
79 23 2	16	15-19	1	Rural	2	Secondary	2	Apostolic sec	2	Pooerer	2	None	0	0	No method	Non-users	Non-users	0	No	1	Desire for more children	2	Never had sex	0	0.555851
79 25 2	16	15-19	1	Rural	2	Primary	1	Other christian	6	Pooerer	2	None	0	0	No method	Non-users	Non-users	0	No	1	Desire for more children	2	Active in the last 4 weeks	1	0.555851
80 3 2	23	20-24	2	Urban	1	Secondary	2	Pentecostal	3	Richer	4	Yes	1	3	Injections	Modern users	Modern users	2	Yes	2	Desire for more children	2	Active in the last 4 weeks	1	0.652072
80 5 2	17	15-19	1	Urban	1	Primary	1	Pentecostal	3	Richest	5	None	0	0	No method	Non-users	Non-users	0	No	1	Desire for more children	2	Never had sex	0	0.652072
80 9 4	15	15-19	1	Urban	1	Secondary	2	Other christian	6	Richer	4	None	0	0	No method	Non-users	Non-users	0	No	1	Desire for more children	2	Never had sex	0	0.652072
80 12 2	17	15-19	1	Urban	1	Secondary	2	Pentecostal	3	Richest	5	None	0	0	No method	Non-users	Non-users	0	No	1	Desire for more children	2	Never had sex	0	0.652072
80 17 2	16	15-19	1	Urban	1	Primary	1	Pentecostal	3	Richer	4	None	0	0	No method	Non-users	Non-users	0	No	1	Desire for more children	2	Not active in the last 4 weeks not postpartum abstinence	3	0.652072
80 22 1	22	20-24	2	Urban	1	Secondary	2	Protestant	4	Richest	5	None	0	0	No method	Non-users	Non-users	0	No	1	Desire for more children	2	Never had sex	0	0.652072
81 12 3	20	20-24	2	Urban	1	Secondary	2	Roman catholic	5	Richest	5	None	0	0	No method	Non-users	Non-users	0	No	1	Desire for more children	2	Not active in the last 4 weeks not postpartum abstinence	3	0.254977
81 16 4	22	20-24	2	Urban	1	Higher	3	Roman catholic	5	Richest	5	None	0	5	Male Condom	Modern users	Modern users	2	No	1	Desire for more children	2	Not active in the last 4 weeks not postpartum abstinence	3	0.254977
81 20 1	17	15-19	1	Urban	1	Secondary	2	Apostolic sec	2	Richer	4	None	0	0	No method	Non-users	Non-users	0	No	1	Desire for more children	2	Never had sex	0	0.254977
81 25 5	23	20-24	2	Urban	1	Secondary	2	Pentecostal	3	Richest	5	None	0	0	No method	Non-users	Non-users	0	No	1	Desire for more children	2	Active in the last 4 weeks	1	0.254977
81 25 7	16	15-19	1	Urban	1	Secondary	2	Apostolic sec	2	Richest	5	None	0	0	No method	Non-users	Non-users	0	Yes	2	Desire for more children	2	Active in the last 4 weeks	1	0.254977
82 13 2	24	20-24	2	Rural	2	Secondary	2	Protestant	4	Richest	5	Yes	1	1	Pill	Modern users	Modern users	2	Yes	2	Desire for more children	2	Active in the last 4 weeks	1	1.32365
83 2 4	23	20-24	2	Urban	1	Higher	3	Pentecostal	3	Richest	5	Yes	1	11	Implants/Norplant	LARC users	LARC users	1	Yes	2	Desire for more children	2	Active in the last 4 weeks	1	0.313324
83 4 2	18	15-19	1	Urban	1	Secondary	2	Pentecostal	3	Richer	4	None	0	5	Male Condom	Modern users	Modern users	2	No	1	Desire for more children	2	Not active in the last 4 weeks not postpartum abstinence	3	0.313324
83 8 2	21	20-24	2	Urban	1	Secondary	2	Pentecostal	3	Richer	4	None	0	0	No method	Non-users	Non-users	0	No	1	Desire for more children	2	Not active in the last 4 weeks not postpartum abstinence	3	0.313324
83 9 2	22	20-24	2	Urban	1	Secondary	2	Pentecostal	3	Richer	4	None	0	9	Withdrawal	Traditional	Traditional	3	No	1	Desire for more children	2	Not active in the last 4 weeks not postpartum abstinence	3	0.313324
83 9 3	17	15-19	1	Urban	1	Secondary	2	Pentecostal	3	Richer	4	None	0	0	No method	Non-users	Non-users	0	No	1	Desire for more children	2	Never had sex	0	0.313324
83 10 1	23	20-24	2	Urban	1	Secondary	2	Protestant	4	Richest	5	Yes	1	1	Pill	Modern users	Modern users	2	Yes	2	Desire for more children	2	Active in the last 4 weeks	1	0.313324
83 15 2	21	20-24	2	Urban	1	Secondary	2	Apostolic sec	2	Richer	4	Yes	1	1	Pill	Modern users	Modern users	2	Yes	2	Desire for more children	2	Active in the last 4 weeks	1	0.313324
83 19 2	15	15-19	1	Urban	1	Secondary	2	Protestant	4	Richest	5	None	0	0	No method	Non-users	Non-users	0	No	1	Desire for more children	2	Never had sex	0	0.313324
83 27 2	21	20-24	2	Urban	1	Secondary	2	Protestant	4	Richer	4	Yes	1	9	Withdrawal	Traditional	Traditional	3	Yes	2	Desire for more children	2	Active in the last 4 weeks	1	0.313324
83 28 2	20	20-24	2	Urban	1	Secondary	2	Apostolic sec	2	Richer	4	Yes	1	1	Pill	Modern users	Modern users	2	Yes	2	Desire for more children	2	Active in the last 4 weeks	1	0.313324
84 1 3	17	15-19	1	Rural	2	Secondary	2	Pentecostal	3	Richest	5	None	0	0	No method	Non-users	Non-users	0	No	1	Desire for more children	2	Never had sex	0	1.30069
84 13 4	17	15-19	1	Rural	2	Secondary	2	Apostolic sec	2	Middle	3	None	0	0	No method	Non-users	Non-users	0	No	1	Desire for more children	2	Never had sex	0	1.30069
84 16 2	22	20-24	2	Rural	2	Primary	1	Apostolic sec	2	Middle	3	Yes	1	1	Pill	Modern users	Modern users	2	Yes	2	Desire for more children	2	Active in the last 4 weeks	1	1.30069
84 16 5	15	15-19	1	Rural	2	Secondary	2	Pentecostal	3	Middle	3	None	0	0	No method	Non-users	Non-users	0	No	1	Desire for more children	2	Never had sex	0	1.30069
84 16 6	15	15-19	1	Rural	2	Secondary	2	Pentecostal	3	Middle	3	None	0	0	No method	Non-users	Non-users	0	No	1	Desire for more children	2	Never had sex	0	1.30069
84 21 2	16	15-19	1	Rural	2	Secondary	2	Apostolic sec	2	Pooerest	1	None	0	0	No method	Non-users	Non-users	0	No	1	Desire for more children	2	Never had sex	0	1.30069
84 21 3	15	15-19	1	Rural	2	Secondary	2	Apostolic sec	2	Pooerest	1	None	0	0	No method	Non-users	Non-users	0	No	1	Desire for more children	2	Never had sex	0	1.30069
84 22 3	17	15-19	1	Rural	2	Secondary	2	Pentecostal	3	Middle	3	None	0	0	No method	Non-users	Non-users	0	No	1	Desire for more children	2	Never had sex	0	1.30069
84 24 3	17	15-19	1	Rural	2	Secondary	2	Pentecostal	3	Richer	4	None	0	0	No method	Non-users	Non-users	0	No	1	Desire for more children	2	Never had sex	0	1.30069
84 24 5	16	15-19	1	Rural	2	Secondary	2	Pentecostal	3	Richer	4	None	0	0	No method	Non-users	Non-users	0	No	1	Desire for more children	2	Never had sex	0	1.30069
84 25 3	17	15-19	1	Rural	2	Secondary	2	Apostolic sec	2	Pooerer	2	None	0	0	No method	Non-users	Non-users	0	No	1	Desire for more children	2	Never had sex	0	1.30069
84 25 5	23	20-24	2	Rural	2	Secondary	2	Apostolic sec	2	Pooerer	2	Yes	1	0	No method	Non-users	Non-users	0	Yes	2	Desire for more children	2	Not active in the last 4 weeks postpartum abstinence	2	1.30069
85 1 1	18	15-19	1	Rural	2	Secondary	2	Protestant	4	Middle	3	None	0	0	No method	Non-users	Non-users	0	No	1	Desire for more children	2	Never had sex	0	0.668206
85 1 2	17	15-19	1	Rural	2	Secondary	2	Protestant	4	Middle	3	None	0	0	No method	Non-users	Non-users	0	No	1	Desire for more children	2	Never had sex	0	0.668206
85 1 3	17	15-19	1	Rural	2	Secondary	2	Pentecostal	3	Middle	3	None	0	0	No method	Non-users	Non-users	0	No	1	Desire for more children	2	Never had sex	0	0.668206
85 7 1	22	20-24	2	Rural	2	Higher	3	Protestant	4	Richer	4	Yes	1	11	Implants/Norplant	LARC users	LARC users	1	No	1	Desire for more children	2	Not active in the last 4 weeks not postpartum abstinence	3	0.668206
85 15 3	19	15-19	1	Rural	2	Secondary	2	Apostolic sec	2	Pooerest	1	Yes	1	0	No method	Non-users	Non-users	0	No	1	Desire for more children	2	Not active in the last 4 weeks postpartum abstinence	2	0.668206
85 20 3	16	15-19	1	Rural	2	Primary	1	Apostolic sec	2	Richer	4	None	0	0	No method	Non-users	Non-users	0	No	1	Desire for more children	2	Not active in the last 4 weeks not postpartum abstinence	3	0.668206
85 24 5	21	20-24	2	Rural	2	Secondary	2	Protestant	4	Middle	3	None	0	0	No method	Non-users	Non-users	0	No	1	Desire for more children	2	Never had sex	0	0.668206
86 2 3	15	15-19	1	Rural	2	Secondary	2	Apostolic sec	2	Richer	4	None	0	0	No method	Non-users	Non-users	0	No	1	Desire for more children	2	Never had sex	0	1.55994
86 6 2	18	15-19	1	Rural	2	Secondary	2	Protestant	4	Pooerer	2	None	0	0	No method	Non-users	Non-users	0	Yes	2	Desire for more children	2	Active in the last 4 weeks	1	1.55994
86 14 3	15	15-19	1	Rural	2	Secondary	2	Protestant	4	Middle	3	None	0	0	No method	Non-users	Non-users	0	No	1	Desire for more children	2	Never had sex	0	1.55994
86 15 2	21	20-24	2	Rural	2	Secondary	2	Apostolic sec	2	Middle	3	Yes	1	11	Implants/Norplant	LARC users	LARC users	1	Yes	2	Desire for more children	2	Active in the last 4 weeks	1	1.55994
86 23 2	22	20-24	2	Rural	2	Secondary	2	Apostolic sec	2	Pooerer	2	Yes	1	1	Pill	Modern users	Modern users	2	Yes	2	Desire for more children	2	Active in the last 4 weeks	1	1.55994
87 7 3	17	15-19	1	Rural	2	Secondary	2	Apostolic sec	2	Pooerest	1	Yes	1	0	No method	Non-users	Non-users	0	No	1	Desire for more children	2	Not active in the last 4 weeks postpartum abstinence	2	0.617303
87 11 3	16	15-19	1	Rural	2	Secondary	2	Protestant	4	Pooerer	2	None	0	0	No method	Non-users	Non-users	0	No	1	Desire for more children	2	Never had sex	0	0.617303
87 13 2	18	15-19	1	Rural	2	Secondary	2	Protestant	4	Pooerest	1	None	0	0	No method	Non-users	Non-users	0	No	1	Desire for more children	2	Never had sex	0	0.617303
87 15 3	15	15-19	1	Rural	2	Secondary	2	Apostolic sec	2	Pooerer	2	None	0	0	No method	Non-users	Non-users	0	No	1	Desire for more children	2	Never had sex	0	0.617303
87 22 4	16	15-19	1	Rural	2	Secondary	2	Protestant	4	Pooerer	2	None	0	0	No method	Non-users	Non-users	0	No	1	Desire for more children	2	Never had sex	0	0.617303
87 29 3	19	15-19	1	Rural	2	Secondary	2	Protestant	4	Pooerest	1	Yes	1	3	Injections	Modern users	Modern users	2	No	1	Desire for more children	2	Active in the last 4 weeks	1	0.617303
87 29 4	17	15-19	1	Rural	2	Primary	1	Other christian	6	Pooerest	1	None	0	0	No method	Non-users	Non-users	0	No	1	Desire for more children	2	Active in the last 4 weeks	1	0.617303
88 23 2	21	20-24	2	Urban	1	Secondary	2	Pentecostal	3	Richer	4	None	0	0	No method	Non-users	Non-users	0	Yes	2	Desire for more children	2	Active in the last 4 weeks	1	1.87733
89 5 3	17	15-19	1	Rural	2	Secondary	2	Pentecostal	3	Middle	3	None	0	0	No method	Non-users	Non-users	0	No	1	Desire for more children	2	Never had sex	0	1.35453
89 7 4	16	15-19	1	Rural	2	Secondary	2	Pentecostal	3	Middle	3	None	0	0	No method	Non-users	Non-users	0	No	1	Desire for more children	2	Never had sex	0	1.35453
89 11 4	23	20-24	2	Rural	2	Secondary	2	Apostolic sec	2	Richer	4	Yes	1	11	Implants/Norplant	LARC users	LARC users	1	Yes	2	Desire for more children	2	Active in the last 4 weeks	1	1.35453
89 11 8	17	15-19	1	Rural	2	Secondary	2	Apostolic sec	2	Richer	4	None	0	0	No method	Non-users	Non-users	0	No	1	Desire for more children	2	Never had sex	0	1.35453
89 13 6	20	20-24	2	Rural	2	Primary	1	Apostolic sec	2	Pooerest	1	Yes	1	0	No method	Non-users	Non-users	0	Yes	2	Desire for more children	2	Not active in the last 4 weeks not postpartum abstinence	3	1.35453
89 16 2	18	15-19	1	Rural	2	Higher	3	Protestant	4	Richer	4	None	0	0	No method	Non-users	Non-users	0	No	1	Desire for more children	2	Never had sex	0	1.35453
89 21 5	16	15-19	1	Rural	2	Secondary	2	Roman catholic	5	Richer	4	None	0	0	No method	Non-users	Non-users	0	No	1	Desire for more children	2	Never had sex	0	1.35453
89 22 3	20	20-24	2	Rural	2	Secondary	2	Apostolic sec	2	Middle	3	None	0	0	No method	Non-users	Non-users	0	No	1	Desire for more children	2	Never had sex	0	1.35453
89 26 3	17	15-19	1	Rural	2	Secondary	2	Apostolic sec	2	Pooerer	2	None	0	0	No method	Non-users	Non-users	0	No	1	Desire for more children	2	Never had sex	0	1.35453
90 4 2	23	20-24	2	Rural	2	Secondary	2	Pentecostal	3	Richer	4	None	0	0	No method	Non-users	Non-users	0	No	1	Desire for more children	2	Never had sex	0	0.881773
90 14 2	24	20-24	2	Rural	2	Primary	1	Apostolic sec	2	Pooerer	2	Yes	1	1	Pill	Modern users	Modern users	2	Yes	2	Desire for more children	2	Active in the last 4 weeks	1	0.881773
90 21 3	22	20-24	2	Rural	2	Secondary	2	Pentecostal	3	Middle	3	None	0	0	No method	Non-users	Non-users	0	No	1	Desire for more children	2	Never had sex	0	0.881773
90 27 6	21	20-24	2	Rural	2	Secondary	2	Other christian	6	Richest	5	Yes	1	1	Pill	Modern users	Modern users	2	Yes	2	Desire for more children	2	Active in the last 4 weeks	1	0.881773
91 1 5	17	15-19	1	Urban	1	Primary	1	Pentecostal	3	Richest	5	None	0	0	No method	Non-users	Non-users	0	No	1	Desire for more children	2	Never had sex	0	0.846566
91 2 5	17	15-19	1	Urban	1	Primary	1	Other christian	6	Richest	5	None	0	0	No method	Non-users	Non-users	0	No	1	Desire for more children	2	Not active in the last 4 weeks not postpartum abstinence	3	0.846566
91 5 4	18	15-19	1	Urban	1	Secondary	2	Pentecostal	3	Richest	5	None	0	0	No method	Non-users	Non-users	0	No	1	Desire for more children	2	Never had sex	0	0.846566
91 12 3	19	15-19	1	Urban	1	Secondary	2	Apostolic sec	2	Richer	4	None	0	0	No method	Non-users	Non-users	0	No	1	Desire for more children	2	Never had sex	0	0.846566
91 20 3	19	15-19	1	Urban	1	Secondary	2	Pentecostal	3	Richer	4	None	0	0	No method	Non-users	Non-users	0	No	1	Desire for more children	2	Never had sex	0	0.846566
92 1 1	24	20-24	2	Rural	2	Secondary	2	Roman catholic	5	Pooerer	2	Yes	1	11	Implants/Norplant	LARC users	LARC users	1	Yes	2	Desire for more children	2	Active in the last 4 weeks	1	0.476522
92 2 3	16	15-19	1	Rural	2	Secondary	2	Roman catholic	5	Richer	4	None	0	0	No method	Non-users	Non-users	0	No	1	Desire for more children	2	Never had sex	0	0.476522
92 6 2	17	15-19	1	Rural	2	Secondary	2	Apostolic sec	2	Middle	3	None	0	0	No method	Non-users	Non-users	0	No	1	Desire for more children	2	Never had sex	0	0.476522
92 6 6	18	15-19	1	Rural	2	Secondary	2	Pentecostal	3	Middle	3	None	0	0	No method	Non-users	Non-users	0	No	1	Desire for more children	2	Not active in the last 4 weeks not postpartum abstinence	3	0.476522
92 7 4	17	15-19	1	Rural	2	Secondary	2	Apostolic sec	2	Richer	4	None	0	0	No method	Non-users	Non-users	0	No	1	Desire for more children	2	Never had sex	0	0.476522
92 14 5	22	20-24	2	Rural	2	Secondary	2	Pentecostal	3	Middle	3	None	0	0	No method	Non-users	Non-users	0	No	1	Desire for more children	2	Not active in the last 4 weeks not postpartum abstinence	3	0.476522
92 15 2	19	15-19	1	Rural	2	Secondary	2	Apostolic sec	2	Pooerer	2	None	0	0	No method	Non-users	Non-users	0	Yes	2	Desire for more children	2	Active in the last 4 weeks	1	0.476522
92 16 2	22	20-24	2	Rural	2	Secondary	2	Apostolic sec	2	Pooerer	2	Yes	1	11	Implants/Norplant	LARC users	LARC users	1	Yes	2	Desire for more children	2	Active in the last 4 weeks	1	0.476522
92 27 2	22	20-24	2	Rural	2	Primary	1	Apostolic sec	2	Middle	3	Yes	1	1	Pill	Modern users	Modern users	2	Yes	2	Desire for more children	2	Active in the last 4 weeks	1	0.476522
93 4 2	21	20-24	2	Rural	2	Secondary	2	Pentecostal	3	Pooerer	2	Yes	1	11	Implants/Norplant	LARC users	LARC users	1	Yes	2	Desire for more children	2	Active in the last 4 weeks	1	1.7888
93 5 2	23	20-24	2	Rural	2	Secondary	2	Apostolic sec	2	Middle	3	Yes	1	0	No method	Non-users	Non-users	0	Yes	2	Desire for more children	2	Active in the last 4 weeks	1	1.7888
93 9 2	23	20-24	2	Rural	2	Secondary	2	Protestant	4	Richer	4	Yes	1	11	Implants/Norplant	LARC users	LARC users	1	Yes	2	Desire for more children	2	Active in the last 4 weeks	1	1.7888
93 13 2	20	20-24	2	Rural	2	Secondary	2	Pentecostal	3	Richest	5	None	0	0	No method	Non-users	Non-users	0	No	1	Desire for more children	2	Never had sex	0	1.7888
93 17 8	17	15-19	1	Rural	2	Secondary	2	Apostolic sec	2	Richest	5	None	0	0	No method	Non-users	Non-users	0	No	1	Desire for more children	2	Never had sex	0	1.7888
93 18 6	15	15-19	1	Rural	2	Primary	1	Apostolic sec	2	Pooerer	2	None	0	0	No method	Non-users	Non-users	0	No	1	Desire for more children	2	Never had sex	0	1.7888
93 28 7	20	20-24	2	Rural	2	Secondary	2	Apostolic sec	2	Richer	4	None	0	0	No method	Non-users	Non-users	0	No	1	Desire for more children	2	Never had sex	0	1.7888
94 4 2	23	20-24	2	Rural	2	Secondary	2	Apostolic sec	2	Pooerer	2	Yes	1	3	Injections	Modern users	Modern users	2	Yes	2	Desire for more children	2	Not active in the last 4 weeks not postpartum abstinence	3	0.540855
94 7 4	15	15-19	1	Rural	2	Secondary	2	Pentecostal	3	Pooerest	1	None	0	0	No method	Non-users	Non-users	0	No	1	Desire for more children	2	Never had sex	0	0.540855
94 8 1	19	15-19	1	Rural	2	Secondary	2	Protestant	4	Pooerer	2	Yes	1	0	No method	Non-users	Non-users	0	No	1	Desire for more children	2	Not active in the last 4 weeks postpartum abstinence	2	0.540855
95 2 3	16	15-19	1	Urban	1	Secondary	2	Protestant	4	Richest	5	None	0	0	No method	Non-users	Non-users	0	No	1	Desire for more children	2	Never had sex	0	0.609132
95 2 4	22	20-24	2	Urban	1	Higher	3	Protestant	4	Richest	5	Yes	1	11	Implants/Norplant	LARC users	LARC users	1	Yes	2	Desire for more children	2	Not active in the last 4 weeks postpartum abstinence	2	0.609132
95 6 4	22	20-24	2	Urban	1	Higher	3	Pentecostal	3	Richest	5	None	0	0	No method	Non-users	Non-users	0	No	1	Desire for more children	2	Not active in the last 4 weeks not postpartum abstinence	3	0.609132
95 7 1	18	15-19	1	Urban	1	Secondary	2	Protestant	4	Richer	4	None	0	0	No method	Non-users	Non-users	0	No	1	Desire for more children	2	Never had sex	0	0.609132
95 9 1	24	20-24	2	Urban	1	Secondary	2	Apostolic sec	2	Richer	4	Yes	1	3	Injections	Modern users	Modern users	2	Yes	2	Desire for more children	2	Active in the last 4 weeks	1	0.609132
95 17 4	17	15-19	1	Urban	1	Secondary	2	Pentecostal	3	Richest	5	Yes	1	3	Injections	Modern users	Modern users	2	Yes	2	Desire for more children	2	Not active in the last 4 weeks postpartum abstinence	2	0.609132
95 19 2	24	20-24	2	Urban	1	Secondary	2	Pentecostal	3	Richer	4	Yes	1	1	Pill	Modern users	Modern users	2	Yes	2	Desire for more children	2	Active in the last 4 weeks	1	0.609132
95 20 6	18	15-19	1	Urban	1	Secondary	2	Pentecostal	3	Richest	5	None	0	0	No method	Non-users	Non-users	0	No	1	Desire for more children	2	Never had sex	0	0.609132
95 28 7	15	15-19	1	Urban	1	Secondary	2	Apostolic sec	2	Richest	5	None	0	0	No method	Non-users	Non-users	0	No	1	Desire for more children	2	Never had sex	0	0.609132
95 28 8	19	15-19	1	Urban	1	Secondary	2	Apostolic sec	2	Richest	5	None	0	0	No method	Non-users	Non-users	0	Yes	2	Desire for more children	2	Active in the last 4 weeks	1	0.609132
95 29 2	24	20-24	2	Urban	1	Secondary	2	Pentecostal	3	Richer	4	None	0	0	No method	Non-users	Non-users	0	No	1	Desire for more children	2	Not active in the last 4 weeks not postpartum abstinence	3	0.609132
96 5 2	22	20-24	2	Urban	1	Primary	1	Apostolic sec	2	Richer	4	Yes	1	1	Pill	Modern users	Modern users	2	Yes	2	Desire for more children	2	Not active in the last 4 weeks postpartum abstinence	2	0.477751
96 13 5	15	15-19	1	Urban	1	Primary	1	Protestant	4	Richest	5	None	0	0	No method	Non-users	Non-users	0	No	1	Desire for more children	2	Never had sex	0	0.477751
96 16 2	20	20-24	2	Urban	1	Secondary	2	Protestant	4	Richer	4	None	0	0	No method	Non-users	Non-users	0	No	1	Desire for more children	2	Never had sex	0	0.477751
96 18 2	19	15-19	1	Urban	1	Secondary	2	Apostolic sec	2	Richer	4	Yes	1	0	No method	Non-users	Non-users	0	Yes	2	Desire for more children	2	Active in the last 4 weeks	1	0.477751
96 19 4	17	15-19	1	Urban	1	Primary	1	Pentecostal	3	Richest	5	None	0	0	No method	Non-users	Non-users	0	No	1	Desire for more children	2	Never had sex	0	0.477751
96 24 4	20	20-24	2	Urban	1	Secondary	2	Roman catholic	5	Richest	5	Yes	1	1	Pill	Modern users	Modern users	2	No	1	Desire for more children	2	Not active in the last 4 weeks not postpartum abstinence	3	0.477751
97 5 5	22	20-24	2	Urban	1	Secondary	2	Other christian	6	Richest	5	Yes	1	0	No method	Non-users	Non-users	0	Yes	2	Desire for more children	2	Active in the last 4 weeks	1	0.803575
97 9 2	17	15-19	1	Urban	1	Secondary	2	Pentecostal	3	Richer	4	None	0	0	No method	Non-users	Non-users	0	No	1	Desire for more children	2	Never had sex	0	0.803575
97 10 2	21	20-24	2	Urban	1	Secondary	2	Pentecostal	3	Richer	4	Yes	1	1	Pill	Modern users	Modern users	2	Yes	2	Desire for more children	2	Active in the last 4 weeks	1	0.803575
97 22 2	15	15-19	1	Urban	1	Primary	1	Pentecostal	3	Richer	4	None	0	0	No method	Non-users	Non-users	0	No	1	Desire for more children	2	Never had sex	0	0.803575
97 26 1	23	20-24	2	Urban	1	Secondary	2	Apostolic sec	2	Richer	4	Yes	1	9	Withdrawal	Traditional	Traditional	3	Yes	2	Desire for more children	2	Active in the last 4 weeks	1	0.803575
97 29 5	24	20-24	2	Urban	1	Secondary	2	Pentecostal	3	Richest	5	Yes	1	1	Pill	Modern users	Modern users	2	Yes	2	Desire for more children	2	Active in the last 4 weeks	1	0.803575
98 4 2	23	20-24	2	Urban	1	Secondary	2	Apostolic sec	2	Richer	4	None	0	0	No method	Non-users	Non-users	0	No	1	Desire for more children	2	Never had sex	0	0.348205
98 9 3	18	15-19	1	Urban	1	Secondary	2	Pentecostal	3	Richest	5	None	0	0	No method	Non-users	Non-users	0	No	1	Desire for more children	2	Never had sex	0	0.348205
98 12 2	15	15-19	1	Urban	1	Secondary	2	Pentecostal	3	Richer	4	None	0	0	No method	Non-users	Non-users	0	No	1	Desire for more children	2	Never had sex	0	0.348205
98 16 1	22	20-24	2	Urban	1	Secondary	2	Pentecostal	3	Richest	5	Yes	1	0	No method	Non-users	Non-users	0	Yes	2	Desire for more children	2	Active in the last 4 weeks	1	0.348205
98 16 3	21	20-24	2	Urban	1	Secondary	2	Other christian	6	Richest	5	None	0	14	Female condom	Modern users	Modern users	2	No	1	Desire for more children	2	Not active in the last 4 weeks not postpartum abstinence	3	0.348205
98 19 4	18	15-19	1	Urban	1	Secondary	2	Apostolic sec	2	Richest	5	None	0	0	No method	Non-users	Non-users	0	No	1	Desire for more children	2	Never had sex	0	0.348205
98 19 5	23	20-24	2	Urban	1	Higher	3	Pentecostal	3	Richest	5	None	0	0	No method	Non-users	Non-users	0	No	1	Desire for more children	2	Never had sex	0	0.348205
98 21 1	19	15-19	1	Urban	1	Secondary	2	Protestant	4	Richer	4	Yes	1	11	Implants/Norplant	LARC users	LARC users	1	Yes	2	Desire for more children	2	Active in the last 4 weeks	1	0.348205
98 27 1	23	20-24	2	Urban	1	Secondary	2	Other christian	6	Richest	5	None	0	0	No method	Non-users	Non-users	0	No	1	Desire for more children	2	Never had sex	0	0.348205
99 6 2	16	15-19	1	Urban	1	Secondary	2	Apostolic sec	2	Richer	4	None	0	5	Male Condom	Modern users	Modern users	2	No	1	Desire for more children	2	Not active in the last 4 weeks not postpartum abstinence	3	0.249043
99 7 1	21	20-24	2	Urban	1	Secondary	2	Pentecostal	3	Richer	4	Yes	1	1	Pill	Modern users	Modern users	2	Yes	2	Desire for more children	2	Active in the last 4 weeks	1	0.249043
99 10 2	22	20-24	2	Urban	1	Primary	1	Pentecostal	3	Richest	5	Yes	1	3	Injections	Modern users	Modern users	2	Yes	2	Desire for more children	2	Active in the last 4 weeks	1	0.249043
99 11 2	15	15-19	1	Urban	1	Secondary	2	Protestant	4	Richer	4	None	0	0	No method	Non-users	Non-users	0	No	1	Desire for more children	2	Never had sex	0	0.249043
99 14 4	20	20-24	2	Urban	1	Secondary	2	Pentecostal	3	Richest	5	None	0	0	No method	Non-users	Non-users	0	No	1	Desire for more children	2	Never had sex	0	0.249043
99 20 4	18	15-19	1	Urban	1	Primary	1	Apostolic sec	2	Richest	5	None	0	0	No method	Non-users	Non-users	0	No	1	Desire for more children	2	Never had sex	0	0.249043
99 22 1	23	20-24	2	Urban	1	Higher	3	Pentecostal	3	Richer	4	None	0	5	Male Condom	Modern users	Modern users	2	No	1	Desire for more children	2	Active in the last 4 weeks	1	0.249043
99 22 2	23	20-24	2	Urban	1	Higher	3	Protestant	4	Richer	4	None	0	5	Male Condom	Modern users	Modern users	2	No	1	Desire for more children	2	Active in the last 4 weeks	1	0.249043
99 23 2	21	20-24	2	Urban	1	Secondary	2	Protestant	4	Richest	5	None	0	5	Male Condom	Modern users	Modern users	2	No	1	Desire for more children	2	Not active in the last 4 weeks not postpartum abstinence	3	0.249043
99 28 3	17	15-19	1	Urban	1	Secondary	2	Protestant	4	Richest	5	None	0	0	No method	Non-users	Non-users	0	No	1	Desire for more children	2	Never had sex	0	0.249043
100 3 4	16	15-19	1	Urban	1	Secondary	2	Apostolic sec	2	Richest	5	None	0	0	No method	Non-users	Non-users	0	No	1	Desire for more children	2	Never had sex	0	2.34022
100 11 2	18	15-19	1	Urban	1	Secondary	2	Protestant	4	Richer	4	None	0	0	No method	Non-users	Non-users	0	No	1	Desire for more children	2	Not active in the last 4 weeks not postpartum abstinence	3	2.34022
100 14 3	21	20-24	2	Urban	1	Secondary	2	Pentecostal	3	Richest	5	None	0	0	No method	Non-users	Non-users	0	No	1	Desire for more children	2	Not active in the last 4 weeks not postpartum abstinence	3	2.34022
100 16 4	20	20-24	2	Urban	1	Secondary	2	Pentecostal	3	Richest	5	None	0	0	No method	Non-users	Non-users	0	No	1	Desire for more children	2	Never had sex	0	2.34022
100 18 5	19	15-19	1	Urban	1	Secondary	2	Protestant	4	Richest	5	None	0	0	No method	Non-users	Non-users	0	No	1	Desire for more children	2	Not active in the last 4 weeks not postpartum abstinence	3	2.34022
100 19 6	17	15-19	1	Urban	1	Secondary	2	Protestant	4	Richest	5	None	0	0	No method	Non-users	Non-users	0	No	1	Desire for more children	2	Never had sex	0	2.34022
100 22 1	22	20-24	2	Urban	1	Secondary	2	Pentecostal	3	Richer	4	Yes	1	0	No method	Non-users	Non-users	0	Yes	2	Desire for more children	2	Not active in the last 4 weeks postpartum abstinence	2	2.34022
100 27 2	16	15-19	1	Urban	1	Secondary	2	Pentecostal	3	Richer	4	None	0	0	No method	Non-users	Non-users	0	No	1	Desire for more children	2	Never had sex	0	2.34022
101 2 2	18	15-19	1	Rural	2	Secondary	2	Pentecostal	3	Middle	3	None	0	0	No method	Non-users	Non-users	0	No	1	Desire for more children	2	Never had sex	0	1.32812
101 3 4	22	20-24	2	Rural	2	Secondary	2	Pentecostal	3	Richest	5	None	0	0	No method	Non-users	Non-users	0	No	1	Desire for more children	2	Not active in the last 4 weeks not postpartum abstinence	3	1.32812
101 23 5	19	15-19	1	Rural	2	Primary	1	Apostolic sec	2	Middle	3	Yes	1	1	Pill	Modern users	Modern users	2	Yes	2	Desire for more children	2	Active in the last 4 weeks	1	1.32812
101 26 2	24	20-24	2	Rural	2	Primary	1	Apostolic sec	2	Pooerer	2	Yes	1	0	No method	Non-users	Non-users	0	Yes	2	Desire for more children	2	Not active in the last 4 weeks postpartum abstinence	2	1.32812
101 28 2	15	15-19	1	Rural	2	Secondary	2	Protestant	4	Richest	5	None	0	0	No method	Non-users	Non-users	0	No	1	Desire for more children	2	Never had sex	0	1.32812
102 4 1	21	20-24	2	Urban	1	Primary	1	Protestant	4	Richer	4	Yes	1	1	Pill	Modern users	Modern users	2	Yes	2	Desire for more children	2	Active in the last 4 weeks	1	0.614749
102 5 5	18	15-19	1	Urban	1	Secondary	2	Protestant	4	Richest	5	None	0	0	No method	Non-users	Non-users	0	No	1	Desire for more children	2	Never had sex	0	0.614749
102 10 2	17	15-19	1	Urban	1	Secondary	2	Pentecostal	3	Richer	4	None	0	0	No method	Non-users	Non-users	0	No	1	Desire for more children	2	Never had sex	0	0.614749
102 11 2	22	20-24	2	Urban	1	Secondary	2	Pentecostal	3	Richest	5	Yes	1	11	Implants/Norplant	LARC users	LARC users	1	Yes	2	Desire for more children	2	Active in the last 4 weeks	1	0.614749
102 16 3	21	20-24	2	Urban	1	Higher	3	Protestant	4	Richest	5	None	0	0	No method	Non-users	Non-users	0	No	1	Desire for more children	2	Never had sex	0	0.614749
102 16 5	16	15-19	1	Urban	1	Secondary	2	Pentecostal	3	Richest	5	None	0	0	No method	Non-users	Non-users	0	No	1	Desire for more children	2	Never had sex	0	0.614749
102 19 2	21	20-24	2	Urban	1	Secondary	2	Pentecostal	3	Richer	4	Yes	1	1	Pill	Modern users	Modern users	2	Yes	2	Desire for more children	2	Active in the last 4 weeks	1	0.614749
102 21 3	16	15-19	1	Urban	1	Secondary	2	Apostolic sec	2	Richest	5	None	0	0	No method	Non-users	Non-users	0	No	1	Desire for more children	2	Never had sex	0	0.614749
102 22 2	19	15-19	1	Urban	1	Secondary	2	Pentecostal	3	Richer	4	Yes	1	1	Pill	Modern users	Modern users	2	Yes	2	Desire for more children	2	Active in the last 4 weeks	1	0.614749
103 1 4	15	15-19	1	Urban	1	Secondary	2	Pentecostal	3	Richer	4	None	0	0	No method	Non-users	Non-users	0	No	1	Desire for more children	2	Never had sex	0	0.68272
103 11 5	20	20-24	2	Urban	1	Secondary	2	None	1	Richer	4	None	0	0	No method	Non-users	Non-users	0	No	1	Desire for more children	2	Never had sex	0	0.68272
103 18 1	23	20-24	2	Urban	1	Primary	1	Apostolic sec	2	Richer	4	Yes	1	1	Pill	Modern users	Modern users	2	Yes	2	Desire for more children	2	Active in the last 4 weeks	1	0.68272
103 19 4	17	15-19	1	Urban	1	Secondary	2	Pentecostal	3	Richer	4	None	0	0	No method	Non-users	Non-users	0	No	1	Desire for more children	2	Never had sex	0	0.68272
103 22 4	15	15-19	1	Urban	1	Primary	1	Pentecostal	3	Richer	4	None	0	0	No method	Non-users	Non-users	0	No	1	Desire for more children	2	Never had sex	0	0.68272
103 24 2	17	15-19	1	Urban	1	Higher	3	Other christian	6	Richest	5	None	0	0	No method	Non-users	Non-users	0	No	1	Desire for more children	2	Never had sex	0	0.68272
103 24 3	15	15-19	1	Urban	1	Primary	1	Apostolic sec	2	Richest	5	None	0	0	No method	Non-users	Non-users	0	No	1	Desire for more children	2	Never had sex	0	0.68272
103 28 3	17	15-19	1	Urban	1	Secondary	2	Protestant	4	Richest	5	None	0	0	No method	Non-users	Non-users	0	No	1	Desire for more children	2	Never had sex	0	0.68272
104 2 2	19	15-19	1	Rural	2	Secondary	2	Protestant	4	Pooerer	2	None	0	0	No method	Non-users	Non-users	0	No	1	Desire for more children	2	Never had sex	0	0.594711
104 2 3	15	15-19	1	Rural	2	Secondary	2	Pentecostal	3	Pooerer	2	None	0	0	No method	Non-users	Non-users	0	No	1	Desire for more children	2	Never had sex	0	0.594711
104 14 3	16	15-19	1	Rural	2	Primary	1	Protestant	4	Pooerer	2	None	0	0	No method	Non-users	Non-users	0	No	1	Desire for more children	2	Never had sex	0	0.594711
104 15 3	18	15-19	1	Rural	2	Secondary	2	Pentecostal	3	Middle	3	None	0	0	No method	Non-users	Non-users	0	No	1	Desire for more children	2	Not active in the last 4 weeks not postpartum abstinence	3	0.594711
104 22 3	17	15-19	1	Rural	2	Secondary	2	Protestant	4	Middle	3	None	0	0	No method	Non-users	Non-users	0	No	1	Desire for more children	2	Not active in the last 4 weeks not postpartum abstinence	3	0.594711
104 23 3	24	20-24	2	Rural	2	Secondary	2	None	1	Middle	3	Yes	1	1	Pill	Modern users	Modern users	2	Yes	2	Desire for more children	2	Active in the last 4 weeks	1	0.594711
105 7 2	16	15-19	1	Rural	2	Secondary	2	Protestant	4	Pooerest	1	None	0	0	No method	Non-users	Non-users	0	No	1	Desire for more children	2	Never had sex	0	1.18624
105 10 4	15	15-19	1	Rural	2	Primary	1	Protestant	4	Pooerer	2	None	0	0	No method	Non-users	Non-users	0	No	1	Desire for more children	2	Never had sex	0	1.18624
105 14 6	15	15-19	1	Rural	2	Secondary	2	Protestant	4	Pooerer	2	Yes	1	1	Pill	Modern users	Modern users	2	Yes	2	Desire for more children	2	Active in the last 4 weeks	1	1.18624
105 19 5	18	15-19	1	Rural	2	Secondary	2	Protestant	4	Pooerer	2	None	0	0	No method	Non-users	Non-users	0	No	1	Desire for more children	2	Never had sex	0	1.18624
105 19 10	22	20-24	2	Rural	2	Secondary	2	Protestant	4	Pooerer	2	Yes	1	1	Pill	Modern users	Modern users	2	Yes	2	Desire for more children	2	Active in the last 4 weeks	1	1.18624
105 21 5	17	15-19	1	Rural	2	Primary	1	Protestant	4	Pooerest	1	None	0	0	No method	Non-users	Non-users	0	No	1	Desire for more children	2	Never had sex	0	1.18624
105 21 11	17	15-19	1	Rural	2	Primary	1	Protestant	4	Pooerest	1	Yes	1	1	Pill	Modern users	Modern users	2	Yes	2	Desire for more children	2	Active in the last 4 weeks	1	1.18624
105 21 13	20	20-24	2	Rural	2	Primary	1	Protestant	4	Pooerest	1	Yes	1	1	Pill	Modern users	Modern users	2	Yes	2	Desire for more children	2	Active in the last 4 weeks	1	1.18624
106 2 2	23	20-24	2	Rural	2	Secondary	2	Pentecostal	3	Pooerer	2	Yes	1	11	Implants/Norplant	LARC users	LARC users	1	Yes	2	Desire for more children	2	Active in the last 4 weeks	1	1.35303
106 4 5	15	15-19	1	Rural	2	Secondary	2	Apostolic sec	2	Middle	3	None	0	0	No method	Non-users	Non-users	0	No	1	Desire for more children	2	Never had sex	0	1.35303
106 7 3	16	15-19	1	Rural	2	Secondary	2	Pentecostal	3	Pooerest	1	None	0	0	No method	Non-users	Non-users	0	No	1	Desire for more children	2	Never had sex	0	1.35303
106 14 2	20	20-24	2	Rural	2	Secondary	2	Pentecostal	3	Pooerer	2	Yes	1	0	No method	Non-users	Non-users	0	Yes	2	Desire for more children	2	Active in the last 4 weeks	1	1.35303
106 15 2	17	15-19	1	Rural	2	Secondary	2	Apostolic sec	2	Middle	3	None	0	0	No method	Non-users	Non-users	0	No	1	Desire for more children	2	Never had sex	0	1.35303
107 2 2	19	15-19	1	Rural	2	Primary	1	Apostolic sec	2	Middle	3	None	0	0	No method	Non-users	Non-users	0	Yes	2	Desire for more children	2	Not active in the last 4 weeks not postpartum abstinence	3	1.13745
107 22 4	19	15-19	1	Rural	2	Secondary	2	Protestant	4	Richer	4	Yes	1	1	Pill	Modern users	Modern users	2	Yes	2	Desire for more children	2	Active in the last 4 weeks	1	1.13745
107 23 6	16	15-19	1	Rural	2	Secondary	2	Apostolic sec	2	Middle	3	None	0	0	No method	Non-users	Non-users	0	No	1	Desire for more children	2	Never had sex	0	1.13745
107 28 2	22	20-24	2	Rural	2	Secondary	2	Apostolic sec	2	Pooerest	1	None	0	0	No method	Non-users	Non-users	0	Yes	2	Desire for more children	2	Active in the last 4 weeks	1	1.13745
107 28 4	15	15-19	1	Rural	2	Secondary	2	Apostolic sec	2	Pooerest	1	None	0	0	No method	Non-users	Non-users	0	No	1	Desire for more children	2	Never had sex	0	1.13745
108 1 4	20	20-24	2	Rural	2	Secondary	2	Roman catholic	5	Middle	3	Yes	1	0	No method	Non-users	Non-users	0	No	1	Desire for more children	2	Not active in the last 4 weeks postpartum abstinence	2	1.21325
108 20 5	19	15-19	1	Rural	2	Primary	1	Apostolic sec	2	Middle	3	None	0	0	No method	Non-users	Non-users	0	No	1	Desire for more children	2	Never had sex	0	1.21325
108 24 4	22	20-24	2	Rural	2	Secondary	2	Protestant	4	Middle	3	Yes	1	3	Injections	Modern users	Modern users	2	Yes	2	Desire for more children	2	Not active in the last 4 weeks postpartum abstinence	2	1.21325
108 25 2	19	15-19	1	Rural	2	Primary	1	Apostolic sec	2	Pooerest	1	None	0	0	No method	Non-users	Non-users	0	No	1	Desire for more children	2	Not active in the last 4 weeks postpartum abstinence	2	1.21325
109 10 1	23	20-24	2	Urban	1	Secondary	2	Protestant	4	Richer	4	Yes	1	3	Injections	Modern users	Modern users	2	Yes	2	Desire for more children	2	Active in the last 4 weeks	1	0.246047
109 11 3	22	20-24	2	Urban	1	Secondary	2	Pentecostal	3	Richest	5	Yes	1	11	Implants/Norplant	LARC users	LARC users	1	No	1	Desire for more children	2	Not active in the last 4 weeks not postpartum abstinence	3	0.246047
109 11 4	17	15-19	1	Urban	1	Secondary	2	Pentecostal	3	Richest	5	None	0	0	No method	Non-users	Non-users	0	No	1	Desire for more children	2	Not active in the last 4 weeks not postpartum abstinence	3	0.246047
109 14 5	22	20-24	2	Urban	1	Secondary	2	Protestant	4	Richest	5	None	0	0	No method	Non-users	Non-users	0	No	1	Desire for more children	2	Never had sex	0	0.246047
109 20 2	23	20-24	2	Urban	1	Secondary	2	Apostolic sec	2	Richer	4	Yes	1	3	Injections	Modern users	Modern users	2	Yes	2	Desire for more children	2	Active in the last 4 weeks	1	0.246047
109 24 2	24	20-24	2	Urban	1	Secondary	2	Apostolic sec	2	Richer	4	Yes	1	1	Pill	Modern users	Modern users	2	Yes	2	Desire for more children	2	Active in the last 4 weeks	1	0.246047
110 4 1	15	15-19	1	Rural	2	Primary	1	Pentecostal	3	Pooerer	2	None	0	0	No method	Non-users	Non-users	0	No	1	Desire for more children	2	Never had sex	0	1.55658
110 4 3	17	15-19	1	Rural	2	Primary	1	Apostolic sec	2	Pooerer	2	None	0	0	No method	Non-users	Non-users	0	Yes	2	Desire for more children	2	Active in the last 4 weeks	1	1.55658
110 4 7	20	20-24	2	Rural	2	Primary	1	Apostolic sec	2	Pooerer	2	Yes	1	1	Pill	Modern users	Modern users	2	Yes	2	Desire for more children	2	Active in the last 4 weeks	1	1.55658
110 9 1	20	20-24	2	Rural	2	Primary	1	Apostolic sec	2	Pooerer	2	Yes	1	0	No method	Non-users	Non-users	0	Yes	2	Desire for more children	2	Not active in the last 4 weeks not postpartum abstinence	3	1.55658
110 14 11	15	15-19	1	Rural	2	Secondary	2	Protestant	4	Middle	3	None	0	0	No method	Non-users	Non-users	0	No	1	Desire for more children	2	Never had sex	0	1.55658
110 15 4	16	15-19	1	Rural	2	Secondary	2	Apostolic sec	2	Pooerer	2	None	0	0	No method	Non-users	Non-users	0	No	1	Desire for more children	2	Never had sex	0	1.55658
110 18 4	15	15-19	1	Rural	2	Secondary	2	Apostolic sec	2	Pooerer	2	None	0	0	No method	Non-users	Non-users	0	No	1	Desire for more children	2	Never had sex	0	1.55658
110 19 8	18	15-19	1	Rural	2	Secondary	2	Apostolic sec	2	Middle	3	None	0	0	No method	Non-users	Non-users	0	No	1	Desire for more children	2	Not active in the last 4 weeks not postpartum abstinence	3	1.55658
110 20 2	23	20-24	2	Rural	2	Secondary	2	Apostolic sec	2	Pooerer	2	Yes	1	0	No method	Non-users	Non-users	0	Yes	2	Desire for more children	2	Not active in the last 4 weeks postpartum abstinence	2	1.55658
110 24 5	19	15-19	1	Rural	2	Secondary	2	Protestant	4	Middle	3	None	0	3	Injections	Modern users	Modern users	2	Yes	2	Desire for more children	2	Active in the last 4 weeks	1	1.55658
110 25 1	23	20-24	2	Rural	2	Secondary	2	Apostolic sec	2	Pooerer	2	Yes	1	0	No method	Non-users	Non-users	0	Yes	2	Desire for more children	2	Active in the last 4 weeks	1	1.55658
110 26 6	17	15-19	1	Rural	2	Primary	1	Apostolic sec	2	Middle	3	Yes	1	1	Pill	Modern users	Modern users	2	Yes	2	Desire for more children	2	Active in the last 4 weeks	1	1.55658
111 7 6	22	20-24	2	Urban	1	Secondary	2	Pentecostal	3	Richest	5	Yes	1	3	Injections	Modern users	Modern users	2	Yes	2	Desire for more children	2	Not active in the last 4 weeks not postpartum abstinence	3	1.82933
111 10 1	23	20-24	2	Urban	1	Secondary	2	Apostolic sec	2	Richest	5	Yes	1	1	Pill	Modern users	Modern users	2	Yes	2	Desire for more children	2	Active in the last 4 weeks	1	1.82933
111 15 6	24	20-24	2	Urban	1	Secondary	2	Protestant	4	Richest	5	Yes	1	0	No method	Non-users	Non-users	0	No	1	Desire for more children	2	Not active in the last 4 weeks not postpartum abstinence	3	1.82933
111 17 8	17	15-19	1	Urban	1	Secondary	2	Apostolic sec	2	Richer	4	None	0	0	No method	Non-users	Non-users	0	No	1	Desire for more children	2	Never had sex	0	1.82933
111 24 2	24	20-24	2	Urban	1	Secondary	2	Pentecostal	3	Richer	4	Yes	1	5	Male Condom	Modern users	Modern users	2	Yes	2	Desire for more children	2	Active in the last 4 weeks	1	1.82933
111 25 1	24	20-24	2	Urban	1	Secondary	2	Apostolic sec	2	Richer	4	Yes	1	3	Injections	Modern users	Modern users	2	No	1	Desire for more children	2	Not active in the last 4 weeks not postpartum abstinence	3	1.82933
111 27 2	19	15-19	1	Urban	1	Secondary	2	Protestant	4	Richer	4	Yes	1	1	Pill	Modern users	Modern users	2	Yes	2	Desire for more children	2	Active in the last 4 weeks	1	1.82933
112 15 3	23	20-24	2	Urban	1	Higher	3	Roman catholic	5	Richest	5	None	0	0	No method	Non-users	Non-users	0	No	1	Desire for more children	2	Not active in the last 4 weeks not postpartum abstinence	3	0.408395
112 21 2	21	20-24	2	Urban	1	Secondary	2	Pentecostal	3	Richer	4	None	0	0	No method	Non-users	Non-users	0	Yes	2	Desire for more children	2	Active in the last 4 weeks	1	0.408395
112 27 2	20	20-24	2	Urban	1	Secondary	2	Roman catholic	5	Richest	5	Yes	1	1	Pill	Modern users	Modern users	2	Yes	2	Desire for more children	2	Active in the last 4 weeks	1	0.408395
113 8 2	15	15-19	1	Rural	2	Primary	1	Protestant	4	Middle	3	None	0	0	No method	Non-users	Non-users	0	No	1	Desire for more children	2	Never had sex	0	1.1723
113 12 3	19	15-19	1	Rural	2	Secondary	2	Apostolic sec	2	Middle	3	Yes	1	1	Pill	Modern users	Modern users	2	Yes	2	Desire for more children	2	Active in the last 4 weeks	1	1.1723
113 25 2	24	20-24	2	Rural	2	Secondary	2	Apostolic sec	2	Pooerer	2	Yes	1	1	Pill	Modern users	Modern users	2	Yes	2	Desire for more children	2	Active in the last 4 weeks	1	1.1723
113 29 3	19	15-19	1	Rural	2	Secondary	2	Apostolic sec	2	Middle	3	None	0	0	No method	Non-users	Non-users	0	No	1	Desire for more children	2	Never had sex	0	1.1723
114 1 3	16	15-19	1	Rural	2	Secondary	2	Apostolic sec	2	Middle	3	None	0	0	No method	Non-users	Non-users	0	No	1	Desire for more children	2	Never had sex	0	1.11859
114 4 1	24	20-24	2	Rural	2	Secondary	2	Apostolic sec	2	Pooerer	2	Yes	1	1	Pill	Modern users	Modern users	2	Yes	2	Desire for more children	2	Active in the last 4 weeks	1	1.11859
114 7 4	16	15-19	1	Rural	2	Secondary	2	Protestant	4	Richer	4	None	0	0	No method	Non-users	Non-users	0	No	1	Desire for more children	2	Never had sex	0	1.11859
115 2 1	23	20-24	2	Rural	2	Secondary	2	Other christian	6	Pooerer	2	Yes	1	1	Pill	Modern users	Modern users	2	Yes	2	Desire for more children	2	Active in the last 4 weeks	1	1.49327
115 4 2	16	15-19	1	Rural	2	Secondary	2	Protestant	4	Richer	4	None	0	0	No method	Non-users	Non-users	0	No	1	Desire for more children	2	Never had sex	0	1.49327
115 6 1	20	20-24	2	Rural	2	Secondary	2	Protestant	4	Richer	4	None	0	0	No method	Non-users	Non-users	0	No	1	Desire for more children	2	Never had sex	0	1.49327
115 10 4	17	15-19	1	Rural	2	Secondary	2	Protestant	4	Pooerer	2	Yes	1	3	Injections	Modern users	Modern users	2	Yes	2	Desire for more children	2	Active in the last 4 weeks	1	1.49327
115 20 4	21	20-24	2	Rural	2	Secondary	2	Apostolic sec	2	Middle	3	None	0	0	No method	Non-users	Non-users	0	No	1	Desire for more children	2	Never had sex	0	1.49327
115 22 2	16	15-19	1	Rural	2	No education	0	Protestant	4	Pooerer	2	None	0	0	No method	Non-users	Non-users	0	No	1	Desire for more children	2	Active in the last 4 weeks	1	1.49327
115 22 3	21	20-24	2	Rural	2	Secondary	2	Protestant	4	Pooerer	2	Yes	1	1	Pill	Modern users	Modern users	2	Yes	2	Desire for more children	2	Active in the last 4 weeks	1	1.49327
115 23 3	23	20-24	2	Rural	2	Secondary	2	Protestant	4	Richer	4	Yes	1	1	Pill	Modern users	Modern users	2	Yes	2	Desire for more children	2	Active in the last 4 weeks	1	1.49327
115 27 2	15	15-19	1	Rural	2	Secondary	2	Protestant	4	Middle	3	None	0	0	No method	Non-users	Non-users	0	No	1	Desire for more children	2	Never had sex	0	1.49327
116 4 3	23	20-24	2	Rural	2	Primary	1	Apostolic sec	2	Pooerest	1	Yes	1	0	No method	Non-users	Non-users	0	No	1	Desire for more children	2	Not active in the last 4 weeks not postpartum abstinence	3	1.47607
116 4 4	16	15-19	1	Rural	2	Secondary	2	Apostolic sec	2	Pooerest	1	None	0	0	No method	Non-users	Non-users	0	No	1	Desire for more children	2	Never had sex	0	1.47607
116 5 3	19	15-19	1	Rural	2	Primary	1	Apostolic sec	2	Middle	3	Yes	1	0	No method	Non-users	Non-users	0	No	1	Desire for more children	2	Not active in the last 4 weeks not postpartum abstinence	3	1.47607
116 13 2	15	15-19	1	Rural	2	Secondary	2	Protestant	4	Pooerest	1	None	0	0	No method	Non-users	Non-users	0	No	1	Desire for more children	2	Never had sex	0	1.47607
116 28 2	24	20-24	2	Rural	2	Primary	1	Apostolic sec	2	Pooerest	1	Yes	1	1	Pill	Modern users	Modern users	2	Yes	2	Desire for more children	2	Active in the last 4 weeks	1	1.47607
116 29 2	20	20-24	2	Rural	2	Secondary	2	Pentecostal	3	Pooerer	2	None	0	0	No method	Non-users	Non-users	0	No	1	Desire for more children	2	Never had sex	0	1.47607
116 29 3	16	15-19	1	Rural	2	Secondary	2	Pentecostal	3	Pooerer	2	None	0	0	No method	Non-users	Non-users	0	No	1	Desire for more children	2	Never had sex	0	1.47607
117 1 3	18	15-19	1	Urban	1	Secondary	2	Roman catholic	5	Richest	5	None	0	5	Male Condom	Modern users	Modern users	2	No	1	Desire for more children	2	Active in the last 4 weeks	1	0.650362
117 1 7	23	20-24	2	Urban	1	Secondary	2	Pentecostal	3	Richest	5	Yes	1	0	No method	Non-users	Non-users	0	No	1	Desire for more children	2	Not active in the last 4 weeks not postpartum abstinence	3	0.650362
117 4 5	17	15-19	1	Urban	1	Secondary	2	None	1	Richest	5	None	0	0	No method	Non-users	Non-users	0	No	1	Desire for more children	2	Never had sex	0	0.650362
117 16 2	16	15-19	1	Urban	1	Secondary	2	Other christian	6	Richest	5	None	0	0	No method	Non-users	Non-users	0	No	1	Desire for more children	2	Not active in the last 4 weeks not postpartum abstinence	3	0.650362
117 22 2	16	15-19	1	Urban	1	Secondary	2	Apostolic sec	2	Richer	4	None	0	0	No method	Non-users	Non-users	0	No	1	Desire for more children	2	Never had sex	0	0.650362
117 26 1	21	20-24	2	Urban	1	Primary	1	Apostolic sec	2	Richer	4	Yes	1	1	Pill	Modern users	Modern users	2	Yes	2	Desire for more children	2	Active in the last 4 weeks	1	0.650362
117 28 3	16	15-19	1	Urban	1	Secondary	2	Apostolic sec	2	Richer	4	None	0	0	No method	Non-users	Non-users	0	No	1	Desire for more children	2	Never had sex	0	0.650362
118 1 3	21	20-24	2	Rural	2	Primary	1	Other christian	6	Middle	3	None	0	0	No method	Non-users	Non-users	0	Yes	2	Desire for more children	2	Not active in the last 4 weeks not postpartum abstinence	3	1.03626
118 14 2	20	20-24	2	Rural	2	Secondary	2	Apostolic sec	2	Middle	3	Yes	1	0	No method	Non-users	Non-users	0	Yes	2	Desire for more children	2	Active in the last 4 weeks	1	1.03626
118 18 4	17	15-19	1	Rural	2	Secondary	2	Apostolic sec	2	Middle	3	None	0	0	No method	Non-users	Non-users	0	No	1	Desire for more children	2	Never had sex	0	1.03626
118 18 5	21	20-24	2	Rural	2	Secondary	2	Pentecostal	3	Middle	3	None	0	0	No method	Non-users	Non-users	0	Yes	2	Desire for more children	2	Active in the last 4 weeks	1	1.03626
118 21 3	16	15-19	1	Rural	2	Secondary	2	Apostolic sec	2	Richer	4	None	0	0	No method	Non-users	Non-users	0	No	1	Desire for more children	2	Never had sex	0	1.03626
118 26 2	23	20-24	2	Rural	2	Primary	1	Apostolic sec	2	Pooerer	2	Yes	1	0	No method	Non-users	Non-users	0	Yes	2	Desire for more children	2	Active in the last 4 weeks	1	1.03626
118 29 3	19	15-19	1	Rural	2	Primary	1	Apostolic sec	2	Pooerest	1	None	0	0	No method	Non-users	Non-users	0	No	1	Desire for more children	2	Not active in the last 4 weeks not postpartum abstinence	3	1.03626
119 9 3	18	15-19	1	Rural	2	Secondary	2	Apostolic sec	2	Pooerest	1	None	0	0	No method	Non-users	Non-users	0	No	1	Desire for more children	2	Never had sex	0	1.17673
119 15 2	20	20-24	2	Rural	2	Secondary	2	Pentecostal	3	Pooerer	2	None	0	0	No method	Non-users	Non-users	0	Yes	2	Desire for more children	2	Active in the last 4 weeks	1	1.17673
119 21 2	19	15-19	1	Rural	2	Secondary	2	Apostolic sec	2	Pooerest	1	Yes	1	1	Pill	Modern users	Modern users	2	Yes	2	Desire for more children	2	Active in the last 4 weeks	1	1.17673
119 21 4	15	15-19	1	Rural	2	Secondary	2	Apostolic sec	2	Pooerest	1	None	0	0	No method	Non-users	Non-users	0	No	1	Desire for more children	2	Never had sex	0	1.17673
119 27 4	23	20-24	2	Rural	2	Primary	1	None	1	Pooerest	1	Yes	1	1	Pill	Modern users	Modern users	2	Yes	2	Desire for more children	2	Active in the last 4 weeks	1	1.17673
120 3 3	22	20-24	2	Rural	2	Primary	1	Pentecostal	3	Pooerer	2	Yes	1	0	No method	Non-users	Non-users	0	No	1	Desire for more children	2	Not active in the last 4 weeks postpartum abstinence	2	1.21822
120 4 9	17	15-19	1	Rural	2	Secondary	2	Pentecostal	3	Richer	4	Yes	1	1	Pill	Modern users	Modern users	2	Yes	2	Desire for more children	2	Active in the last 4 weeks	1	1.21822
120 13 2	15	15-19	1	Rural	2	Secondary	2	Apostolic sec	2	Pooerest	1	None	0	0	No method	Non-users	Non-users	0	No	1	Desire for more children	2	Never had sex	0	1.21822
120 14 2	23	20-24	2	Rural	2	Primary	1	Apostolic sec	2	Pooerest	1	Yes	1	0	No method	Non-users	Non-users	0	Yes	2	Desire for more children	2	Active in the last 4 weeks	1	1.21822
120 17 4	21	20-24	2	Rural	2	Secondary	2	Pentecostal	3	Richer	4	Yes	1	3	Injections	Modern users	Modern users	2	No	1	Desire for more children	2	Not active in the last 4 weeks postpartum abstinence	2	1.21822
120 17 6	22	20-24	2	Rural	2	Primary	1	Pentecostal	3	Richer	4	Yes	1	3	Injections	Modern users	Modern users	2	Yes	2	Desire for more children	2	Active in the last 4 weeks	1	1.21822
120 22 2	23	20-24	2	Rural	2	Secondary	2	Protestant	4	Middle	3	Yes	1	1	Pill	Modern users	Modern users	2	Yes	2	Desire for more children	2	Active in the last 4 weeks	1	1.21822
120 29 2	20	20-24	2	Rural	2	Secondary	2	Pentecostal	3	Richer	4	Yes	1	0	No method	Non-users	Non-users	0	Yes	2	Desire for more children	2	Not active in the last 4 weeks postpartum abstinence	2	1.21822
121 1 4	16	15-19	1	Urban	1	Secondary	2	Apostolic sec	2	Richer	4	None	0	0	No method	Non-users	Non-users	0	No	1	Desire for more children	2	Never had sex	0	0.737033
121 11 5	16	15-19	1	Urban	1	Secondary	2	Protestant	4	Richer	4	None	0	0	No method	Non-users	Non-users	0	No	1	Desire for more children	2	Never had sex	0	0.737033
121 12 1	24	20-24	2	Urban	1	Secondary	2	Pentecostal	3	Richer	4	Yes	1	1	Pill	Modern users	Modern users	2	Yes	2	Desire for more children	2	Active in the last 4 weeks	1	0.737033
121 13 6	16	15-19	1	Urban	1	Secondary	2	Pentecostal	3	Richest	5	None	0	0	No method	Non-users	Non-users	0	No	1	Desire for more children	2	Never had sex	0	0.737033
121 14 2	16	15-19	1	Urban	1	Secondary	2	None	1	Richer	4	None	0	0	No method	Non-users	Non-users	0	No	1	Desire for more children	2	Never had sex	0	0.737033
121 19 3	22	20-24	2	Urban	1	Secondary	2	Roman catholic	5	Richest	5	None	0	0	No method	Non-users	Non-users	0	No	1	Desire for more children	2	Never had sex	0	0.737033
121 19 4	16	15-19	1	Urban	1	Secondary	2	Roman catholic	5	Richest	5	None	0	0	No method	Non-users	Non-users	0	No	1	Desire for more children	2	Not active in the last 4 weeks not postpartum abstinence	3	0.737033
121 20 2	20	20-24	2	Urban	1	Secondary	2	Apostolic sec	2	Richer	4	Yes	1	1	Pill	Modern users	Modern users	2	Yes	2	Desire for more children	2	Active in the last 4 weeks	1	0.737033
121 21 1	22	20-24	2	Urban	1	Secondary	2	Pentecostal	3	Richest	5	Yes	1	3	Injections	Modern users	Modern users	2	Yes	2	Desire for more children	2	Active in the last 4 weeks	1	0.737033
122 2 4	19	15-19	1	Rural	2	Secondary	2	Protestant	4	Richer	4	None	0	0	No method	Non-users	Non-users	0	No	1	Desire for more children	2	Never had sex	0	0.977342
122 6 3	19	15-19	1	Rural	2	Secondary	2	Protestant	4	Pooerer	2	None	0	0	No method	Non-users	Non-users	0	No	1	Desire for more children	2	Never had sex	0	0.977342
122 9 3	18	15-19	1	Rural	2	Secondary	2	Other christian	6	Pooerest	1	None	0	0	No method	Non-users	Non-users	0	No	1	Desire for more children	2	Never had sex	0	0.977342
122 9 4	15	15-19	1	Rural	2	Secondary	2	Protestant	4	Pooerest	1	None	0	0	No method	Non-users	Non-users	0	No	1	Desire for more children	2	Never had sex	0	0.977342
122 15 8	16	15-19	1	Rural	2	Secondary	2	Other christian	6	Middle	3	None	0	0	No method	Non-users	Non-users	0	No	1	Desire for more children	2	Never had sex	0	0.977342
122 22 3	15	15-19	1	Rural	2	Secondary	2	Protestant	4	Middle	3	None	0	0	No method	Non-users	Non-users	0	No	1	Desire for more children	2	Never had sex	0	0.977342
123 4 3	15	15-19	1	Urban	1	Secondary	2	Other christian	6	Richer	4	None	0	0	No method	Non-users	Non-users	0	No	1	Desire for more children	2	Never had sex	0	0.746228
123 25 1	18	15-19	1	Urban	1	Secondary	2	Pentecostal	3	Richest	5	None	0	0	No method	Non-users	Non-users	0	No	1	Desire for more children	2	Never had sex	0	0.746228
123 25 2	16	15-19	1	Urban	1	Secondary	2	Pentecostal	3	Richest	5	None	0	0	No method	Non-users	Non-users	0	No	1	Desire for more children	2	Never had sex	0	0.746228
123 26 1	19	15-19	1	Urban	1	Secondary	2	Protestant	4	Richer	4	None	0	0	No method	Non-users	Non-users	0	No	1	Desire for more children	2	Never had sex	0	0.746228
124 1 5	15	15-19	1	Rural	2	Primary	1	Apostolic sec	2	Middle	3	None	0	0	No method	Non-users	Non-users	0	No	1	Desire for more children	2	Never had sex	0	1.30902
124 2 2	20	20-24	2	Rural	2	Primary	1	Apostolic sec	2	Pooerest	1	Yes	1	1	Pill	Modern users	Modern users	2	Yes	2	Desire for more children	2	Active in the last 4 weeks	1	1.30902
124 7 2	22	20-24	2	Rural	2	Secondary	2	Pentecostal	3	Richer	4	Yes	1	0	No method	Non-users	Non-users	0	Yes	2	Desire for more children	2	Not active in the last 4 weeks postpartum abstinence	2	1.30902
124 10 2	16	15-19	1	Rural	2	Primary	1	Apostolic sec	2	Richer	4	Yes	1	1	Pill	Modern users	Modern users	2	Yes	2	Desire for more children	2	Active in the last 4 weeks	1	1.30902
124 11 3	18	15-19	1	Rural	2	Primary	1	Pentecostal	3	Richer	4	Yes	1	0	No method	Non-users	Non-users	0	No	1	Desire for more children	2	Not active in the last 4 weeks postpartum abstinence	2	1.30902
124 11 4	15	15-19	1	Rural	2	Primary	1	None	1	Richer	4	None	0	0	No method	Non-users	Non-users	0	No	1	Desire for more children	2	Never had sex	0	1.30902
124 16 2	16	15-19	1	Rural	2	Secondary	2	Pentecostal	3	Pooerest	1	Yes	1	1	Pill	Modern users	Modern users	2	No	1	Desire for more children	2	Not active in the last 4 weeks postpartum abstinence	2	1.30902
124 18 2	20	20-24	2	Rural	2	Primary	1	None	1	Middle	3	Yes	1	3	Injections	Modern users	Modern users	2	Yes	2	Desire for more children	2	Active in the last 4 weeks	1	1.30902
124 19 2	15	15-19	1	Rural	2	Primary	1	Apostolic sec	2	Pooerer	2	Yes	1	1	Pill	Modern users	Modern users	2	Yes	2	Desire for more children	2	Not active in the last 4 weeks postpartum abstinence	2	1.30902
124 21 3	19	15-19	1	Rural	2	Secondary	2	Pentecostal	3	Richer	4	None	0	0	No method	Non-users	Non-users	0	No	1	Desire for more children	2	Never had sex	0	1.30902
124 26 2	18	15-19	1	Rural	2	Primary	1	None	1	Pooerer	2	Yes	1	1	Pill	Modern users	Modern users	2	Yes	2	Desire for more children	2	Active in the last 4 weeks	1	1.30902
124 28 2	24	20-24	2	Rural	2	Higher	3	Protestant	4	Richest	5	None	0	1	Pill	Modern users	Modern users	2	Yes	2	Desire for more children	2	Active in the last 4 weeks	1	1.30902
124 29 2	18	15-19	1	Rural	2	Primary	1	Other christian	6	Pooerest	1	Yes	1	1	Pill	Modern users	Modern users	2	Yes	2	Desire for more children	2	Active in the last 4 weeks	1	1.30902
125 10 3	16	15-19	1	Rural	2	Primary	1	Apostolic sec	2	Pooerest	1	Yes	1	1	Pill	Modern users	Modern users	2	Yes	2	Desire for more children	2	Active in the last 4 weeks	1	2.31153
125 20 2	20	20-24	2	Rural	2	Primary	1	Pentecostal	3	Pooerer	2	Yes	1	1	Pill	Modern users	Modern users	2	Yes	2	Desire for more children	2	Active in the last 4 weeks	1	2.31153
126 8 1	23	20-24	2	Rural	2	Secondary	2	Protestant	4	Middle	3	Yes	1	3	Injections	Modern users	Modern users	2	Yes	2	Desire for more children	2	Active in the last 4 weeks	1	0.098841
126 20 1	18	15-19	1	Rural	2	Secondary	2	Protestant	4	Richer	4	Yes	1	1	Pill	Modern users	Modern users	2	No	1	Desire for more children	2	Not active in the last 4 weeks not postpartum abstinence	3	0.098841
126 25 3	20	20-24	2	Rural	2	Secondary	2	Protestant	4	Richer	4	Yes	1	0	No method	Non-users	Non-users	0	Yes	2	Desire for more children	2	Not active in the last 4 weeks postpartum abstinence	2	0.098841
126 25 4	17	15-19	1	Rural	2	Secondary	2	Protestant	4	Richer	4	None	0	0	No method	Non-users	Non-users	0	No	1	Desire for more children	2	Never had sex	0	0.098841
126 25 5	17	15-19	1	Rural	2	Secondary	2	Protestant	4	Richer	4	None	0	0	No method	Non-users	Non-users	0	No	1	Desire for more children	2	Never had sex	0	0.098841
127 4 3	20	20-24	2	Urban	1	Secondary	2	Protestant	4	Richest	5	None	0	0	No method	Non-users	Non-users	0	No	1	Desire for more children	2	Not active in the last 4 weeks not postpartum abstinence	3	1.88623
127 5 7	18	15-19	1	Urban	1	Secondary	2	Pentecostal	3	Richest	5	None	0	0	No method	Non-users	Non-users	0	No	1	Desire for more children	2	Never had sex	0	1.88623
127 5 14	18	15-19	1	Urban	1	Secondary	2	Roman catholic	5	Richest	5	None	0	0	No method	Non-users	Non-users	0	No	1	Desire for more children	2	Never had sex	0	1.88623
127 12 2	20	20-24	2	Urban	1	Higher	3	Pentecostal	3	Richest	5	None	0	0	No method	Non-users	Non-users	0	Yes	2	Desire for more children	2	Not active in the last 4 weeks not postpartum abstinence	3	1.88623
127 15 4	16	15-19	1	Urban	1	Secondary	2	Roman catholic	5	Richer	4	None	0	0	No method	Non-users	Non-users	0	No	1	Desire for more children	2	Never had sex	0	1.88623
127 20 7	20	20-24	2	Urban	1	Secondary	2	Pentecostal	3	Richest	5	None	0	0	No method	Non-users	Non-users	0	No	1	Desire for more children	2	Never had sex	0	1.88623
127 25 3	15	15-19	1	Urban	1	Secondary	2	Apostolic sec	2	Richer	4	None	0	0	No method	Non-users	Non-users	0	No	1	Desire for more children	2	Never had sex	0	1.88623
128 2 1	24	20-24	2	Rural	2	Secondary	2	Protestant	4	Pooerer	2	Yes	1	3	Injections	Modern users	Modern users	2	Yes	2	Desire for more children	2	Not active in the last 4 weeks not postpartum abstinence	3	1.25303
128 4 2	15	15-19	1	Rural	2	Secondary	2	Apostolic sec	2	Pooerer	2	None	0	0	No method	Non-users	Non-users	0	No	1	Desire for more children	2	Never had sex	0	1.25303
128 6 2	18	15-19	1	Rural	2	Secondary	2	Protestant	4	Middle	3	Yes	1	0	No method	Non-users	Non-users	0	No	1	Desire for more children	2	Not active in the last 4 weeks postpartum abstinence	2	1.25303
129 1 2	23	20-24	2	Rural	2	Secondary	2	Pentecostal	3	Pooerer	2	Yes	1	0	No method	Non-users	Non-users	0	Yes	2	Desire for more children	2	Active in the last 4 weeks	1	1.12111
129 12 5	22	20-24	2	Rural	2	Secondary	2	Pentecostal	3	Pooerer	2	Yes	1	1	Pill	Modern users	Modern users	2	Yes	2	Desire for more children	2	Not active in the last 4 weeks not postpartum abstinence	3	1.12111
129 13 2	24	20-24	2	Rural	2	Secondary	2	Apostolic sec	2	Pooerer	2	Yes	1	1	Pill	Modern users	Modern users	2	Yes	2	Desire for more children	2	Active in the last 4 weeks	1	1.12111
129 16 4	15	15-19	1	Rural	2	Secondary	2	Apostolic sec	2	Pooerer	2	None	0	0	No method	Non-users	Non-users	0	No	1	Desire for more children	2	Never had sex	0	1.12111
129 18 3	21	20-24	2	Rural	2	Primary	1	Apostolic sec	2	Pooerest	1	Yes	1	0	No method	Non-users	Non-users	0	Yes	2	Desire for more children	2	Not active in the last 4 weeks postpartum abstinence	2	1.12111
129 24 2	21	20-24	2	Rural	2	Primary	1	Apostolic sec	2	Pooerest	1	Yes	1	1	Pill	Modern users	Modern users	2	Yes	2	Desire for more children	2	Active in the last 4 weeks	1	1.12111
129 25 4	20	20-24	2	Rural	2	Secondary	2	Apostolic sec	2	Pooerest	1	Yes	1	1	Pill	Modern users	Modern users	2	Yes	2	Desire for more children	2	Active in the last 4 weeks	1	1.12111
130 5 4	16	15-19	1	Rural	2	Primary	1	Apostolic sec	2	Pooerest	1	None	0	0	No method	Non-users	Non-users	0	No	1	Desire for more children	2	Active in the last 4 weeks	1	0.643759
130 11 3	18	15-19	1	Rural	2	Primary	1	Pentecostal	3	Pooerest	1	None	0	0	No method	Non-users	Non-users	0	No	1	Desire for more children	2	Not active in the last 4 weeks not postpartum abstinence	3	0.643759
130 14 3	24	20-24	2	Rural	2	Secondary	2	Protestant	4	Pooerer	2	Yes	1	0	No method	Non-users	Non-users	0	No	1	Desire for more children	2	Not active in the last 4 weeks postpartum abstinence	2	0.643759
130 20 2	24	20-24	2	Rural	2	Secondary	2	Apostolic sec	2	Middle	3	Yes	1	3	Injections	Modern users	Modern users	2	No	1	Desire for more children	2	Not active in the last 4 weeks not postpartum abstinence	3	0.643759
130 29 4	15	15-19	1	Rural	2	Secondary	2	Apostolic sec	2	Middle	3	None	0	0	No method	Non-users	Non-users	0	No	1	Desire for more children	2	Not active in the last 4 weeks not postpartum abstinence	3	0.643759
131 1 2	24	20-24	2	Urban	1	Higher	3	Pentecostal	3	Richest	5	Yes	1	3	Injections	Modern users	Modern users	2	No	1	Desire for more children	2	Active in the last 4 weeks	1	0.61765
131 3 1	19	15-19	1	Urban	1	Secondary	2	Apostolic sec	2	Richer	4	Yes	1	1	Pill	Modern users	Modern users	2	Yes	2	Desire for more children	2	Active in the last 4 weeks	1	0.61765
131 9 3	15	15-19	1	Urban	1	Secondary	2	Apostolic sec	2	Richest	5	None	0	0	No method	Non-users	Non-users	0	No	1	Desire for more children	2	Never had sex	0	0.61765
131 9 5	24	20-24	2	Urban	1	Secondary	2	None	1	Richest	5	Yes	1	1	Pill	Modern users	Modern users	2	Yes	2	Desire for more children	2	Active in the last 4 weeks	1	0.61765
131 14 2	21	20-24	2	Urban	1	Secondary	2	Roman catholic	5	Richest	5	None	0	0	No method	Non-users	Non-users	0	No	1	Desire for more children	2	Never had sex	0	0.61765
131 18 5	18	15-19	1	Urban	1	Secondary	2	Pentecostal	3	Richest	5	Yes	1	3	Injections	Modern users	Modern users	2	Yes	2	Desire for more children	2	Active in the last 4 weeks	1	0.61765
131 25 4	17	15-19	1	Urban	1	Secondary	2	Pentecostal	3	Richest	5	None	0	0	No method	Non-users	Non-users	0	No	1	Desire for more children	2	Never had sex	0	0.61765
131 25 7	17	15-19	1	Urban	1	Secondary	2	Pentecostal	3	Richest	5	None	0	0	No method	Non-users	Non-users	0	No	1	Desire for more children	2	Never had sex	0	0.61765
132 4 3	15	15-19	1	Rural	2	Secondary	2	Roman catholic	5	Pooerest	1	None	0	0	No method	Non-users	Non-users	0	No	1	Desire for more children	2	Never had sex	0	1.10687
132 8 2	23	20-24	2	Rural	2	Secondary	2	Protestant	4	Pooerest	1	Yes	1	0	No method	Non-users	Non-users	0	Yes	2	Desire for more children	2	Active in the last 4 weeks	1	1.10687
132 12 2	20	20-24	2	Rural	2	Primary	1	Apostolic sec	2	Pooerest	1	Yes	1	0	No method	Non-users	Non-users	0	Yes	2	Desire for more children	2	Active in the last 4 weeks	1	1.10687
132 13 2	21	20-24	2	Rural	2	Secondary	2	Apostolic sec	2	Pooerest	1	None	0	0	No method	Non-users	Non-users	0	Yes	2	Desire for more children	2	Active in the last 4 weeks	1	1.10687
132 19 2	22	20-24	2	Rural	2	Primary	1	None	1	Pooerest	1	Yes	1	1	Pill	Modern users	Modern users	2	Yes	2	Desire for more children	2	Active in the last 4 weeks	1	1.10687
132 23 3	17	15-19	1	Rural	2	Primary	1	Apostolic sec	2	Pooerest	1	None	0	0	No method	Non-users	Non-users	0	No	1	Desire for more children	2	Never had sex	0	1.10687
132 23 6	20	20-24	2	Rural	2	Primary	1	Apostolic sec	2	Pooerest	1	Yes	1	3	Injections	Modern users	Modern users	2	Yes	2	Desire for more children	2	Active in the last 4 weeks	1	1.10687
132 27 3	18	15-19	1	Rural	2	Secondary	2	Apostolic sec	2	Pooerest	1	None	0	0	No method	Non-users	Non-users	0	No	1	Desire for more children	2	Never had sex	0	1.10687
133 2 4	22	20-24	2	Rural	2	Primary	1	Apostolic sec	2	Middle	3	Yes	1	0	No method	Non-users	Non-users	0	Yes	2	Desire for more children	2	Active in the last 4 weeks	1	0.655255
133 12 2	21	20-24	2	Rural	2	Primary	1	Roman catholic	5	Pooerer	2	Yes	1	0	No method	Non-users	Non-users	0	No	1	Desire for more children	2	Not active in the last 4 weeks postpartum abstinence	2	0.655255
133 18 1	23	20-24	2	Rural	2	Secondary	2	Pentecostal	3	Middle	3	Yes	1	3	Injections	Modern users	Modern users	2	Yes	2	Desire for more children	2	Active in the last 4 weeks	1	0.655255
133 23 8	19	15-19	1	Rural	2	Secondary	2	Apostolic sec	2	Richer	4	None	0	0	No method	Non-users	Non-users	0	No	1	Desire for more children	2	Not active in the last 4 weeks not postpartum abstinence	3	0.655255
133 26 2	15	15-19	1	Rural	2	Secondary	2	Pentecostal	3	Middle	3	None	0	0	No method	Non-users	Non-users	0	No	1	Desire for more children	2	Never had sex	0	0.655255
133 28 4	16	15-19	1	Rural	2	Primary	1	None	1	Pooerest	1	None	0	0	No method	Non-users	Non-users	0	No	1	Desire for more children	2	Never had sex	0	0.655255
134 6 5	22	20-24	2	Rural	2	Primary	1	Apostolic sec	2	Middle	3	Yes	1	0	No method	Non-users	Non-users	0	Yes	2	Desire for more children	2	Not active in the last 4 weeks postpartum abstinence	2	1.3198
134 14 6	19	15-19	1	Rural	2	Secondary	2	Apostolic sec	2	Middle	3	None	0	0	No method	Non-users	Non-users	0	Yes	2	Desire for more children	2	Active in the last 4 weeks	1	1.3198
135 7 2	23	20-24	2	Urban	1	Primary	1	Pentecostal	3	Richer	4	Yes	1	0	No method	Non-users	Non-users	0	Yes	2	Desire for more children	2	Active in the last 4 weeks	1	0.105311
135 8 3	15	15-19	1	Urban	1	Secondary	2	Pentecostal	3	Richer	4	None	0	0	No method	Non-users	Non-users	0	No	1	Desire for more children	2	Never had sex	0	0.105311
135 12 5	16	15-19	1	Urban	1	Secondary	2	Apostolic sec	2	Richer	4	None	0	0	No method	Non-users	Non-users	0	No	1	Desire for more children	2	Never had sex	0	0.105311
135 17 5	17	15-19	1	Urban	1	Secondary	2	Roman catholic	5	Richest	5	None	0	0	No method	Non-users	Non-users	0	No	1	Desire for more children	2	Never had sex	0	0.105311
135 18 2	22	20-24	2	Urban	1	Secondary	2	Pentecostal	3	Richer	4	Yes	1	1	Pill	Modern users	Modern users	2	Yes	2	Desire for more children	2	Active in the last 4 weeks	1	0.105311
135 25 2	17	15-19	1	Urban	1	Secondary	2	Other christian	6	Richest	5	None	0	0	No method	Non-users	Non-users	0	No	1	Desire for more children	2	Never had sex	0	0.105311
136 3 4	15	15-19	1	Rural	2	Secondary	2	Pentecostal	3	Middle	3	None	0	0	No method	Non-users	Non-users	0	No	1	Desire for more children	2	Never had sex	0	1.23377
136 16 3	22	20-24	2	Rural	2	Secondary	2	Pentecostal	3	Pooerer	2	Yes	1	0	No method	Non-users	Non-users	0	Yes	2	Desire for more children	2	Active in the last 4 weeks	1	1.23377
136 17 2	24	20-24	2	Rural	2	Higher	3	Apostolic sec	2	Middle	3	Yes	1	1	Pill	Modern users	Modern users	2	No	1	Desire for more children	2	Not active in the last 4 weeks not postpartum abstinence	3	1.23377
136 19 2	22	20-24	2	Rural	2	Primary	1	Apostolic sec	2	Pooerer	2	Yes	1	1	Pill	Modern users	Modern users	2	Yes	2	Desire for more children	2	Active in the last 4 weeks	1	1.23377
137 13 1	19	15-19	1	Rural	2	Secondary	2	Protestant	4	Pooerer	2	Yes	1	3	Injections	Modern users	Modern users	2	Yes	2	Desire for more children	2	Active in the last 4 weeks	1	1.31366
137 15 2	16	15-19	1	Rural	2	Secondary	2	Apostolic sec	2	Middle	3	None	0	0	No method	Non-users	Non-users	0	No	1	Desire for more children	2	Never had sex	0	1.31366
137 23 1	20	20-24	2	Rural	2	Secondary	2	Apostolic sec	2	Pooerest	1	Yes	1	1	Pill	Modern users	Modern users	2	Yes	2	Desire for more children	2	Not active in the last 4 weeks not postpartum abstinence	3	1.31366
138 1 2	19	15-19	1	Rural	2	Primary	1	Apostolic sec	2	Middle	3	Yes	1	3	Injections	Modern users	Modern users	2	Yes	2	Desire for more children	2	Active in the last 4 weeks	1	1.38236
138 7 3	16	15-19	1	Rural	2	Secondary	2	Pentecostal	3	Middle	3	None	0	0	No method	Non-users	Non-users	0	No	1	Desire for more children	2	Never had sex	0	1.38236
138 8 2	23	20-24	2	Rural	2	Secondary	2	Apostolic sec	2	Middle	3	Yes	1	3	Injections	Modern users	Modern users	2	Yes	2	Desire for more children	2	Active in the last 4 weeks	1	1.38236
138 23 2	23	20-24	2	Rural	2	Primary	1	None	1	Pooerer	2	Yes	1	1	Pill	Modern users	Modern users	2	Yes	2	Desire for more children	2	Active in the last 4 weeks	1	1.38236
138 23 3	16	15-19	1	Rural	2	Primary	1	None	1	Pooerer	2	None	0	0	No method	Non-users	Non-users	0	No	1	Desire for more children	2	Never had sex	0	1.38236
139 4 3	15	15-19	1	Rural	2	Primary	1	Apostolic sec	2	Middle	3	None	0	0	No method	Non-users	Non-users	0	No	1	Desire for more children	2	Never had sex	0	1.78638
139 11 2	16	15-19	1	Rural	2	Secondary	2	Pentecostal	3	Pooerest	1	None	0	0	No method	Non-users	Non-users	0	No	1	Desire for more children	2	Never had sex	0	1.78638
139 13 7	17	15-19	1	Rural	2	Secondary	2	Protestant	4	Middle	3	Yes	1	1	Pill	Modern users	Modern users	2	Yes	2	Desire for more children	2	Active in the last 4 weeks	1	1.78638
139 19 2	16	15-19	1	Rural	2	Secondary	2	Protestant	4	Middle	3	None	0	0	No method	Non-users	Non-users	0	No	1	Desire for more children	2	Never had sex	0	1.78638
139 20 2	17	15-19	1	Rural	2	Secondary	2	Pentecostal	3	Middle	3	None	0	0	No method	Non-users	Non-users	0	No	1	Desire for more children	2	Never had sex	0	1.78638
139 21 2	15	15-19	1	Rural	2	Secondary	2	Protestant	4	Middle	3	None	0	0	No method	Non-users	Non-users	0	No	1	Desire for more children	2	Never had sex	0	1.78638
139 21 6	15	15-19	1	Rural	2	Secondary	2	Protestant	4	Middle	3	None	0	0	No method	Non-users	Non-users	0	No	1	Desire for more children	2	Never had sex	0	1.78638
139 22 1	20	20-24	2	Rural	2	Secondary	2	Apostolic sec	2	Pooerest	1	Yes	1	0	No method	Non-users	Non-users	0	Yes	2	Desire for more children	2	Active in the last 4 weeks	1	1.78638
139 28 4	19	15-19	1	Rural	2	Secondary	2	Apostolic sec	2	Pooerer	2	None	0	0	No method	Non-users	Non-users	0	Yes	2	Desire for more children	2	Active in the last 4 weeks	1	1.78638
140 1 2	16	15-19	1	Rural	2	Secondary	2	Roman catholic	5	Middle	3	None	0	0	No method	Non-users	Non-users	0	No	1	Desire for more children	2	Never had sex	0	1.13008
140 12 1	18	15-19	1	Rural	2	Secondary	2	Apostolic sec	2	Middle	3	None	0	0	No method	Non-users	Non-users	0	No	1	Desire for more children	2	Never had sex	0	1.13008
140 15 3	18	15-19	1	Rural	2	Secondary	2	Protestant	4	Middle	3	Yes	1	3	Injections	Modern users	Modern users	2	Yes	2	Desire for more children	2	Active in the last 4 weeks	1	1.13008
140 16 2	23	20-24	2	Rural	2	Primary	1	Apostolic sec	2	Pooerest	1	Yes	1	3	Injections	Modern users	Modern users	2	Yes	2	Desire for more children	2	Active in the last 4 weeks	1	1.13008
140 18 2	15	15-19	1	Rural	2	Secondary	2	Apostolic sec	2	Pooerest	1	None	0	0	No method	Non-users	Non-users	0	No	1	Desire for more children	2	Never had sex	0	1.13008
140 19 2	19	15-19	1	Rural	2	Secondary	2	Apostolic sec	2	Pooerer	2	Yes	1	0	No method	Non-users	Non-users	0	Yes	2	Desire for more children	2	Not active in the last 4 weeks postpartum abstinence	2	1.13008
141 3 16	18	15-19	1	Urban	1	Secondary	2	Apostolic sec	2	Richest	5	None	0	0	No method	Non-users	Non-users	0	No	1	Desire for more children	2	Never had sex	0	0.232513
141 17 1	24	20-24	2	Urban	1	Secondary	2	Pentecostal	3	Richer	4	None	0	0	No method	Non-users	Non-users	0	No	1	Desire for more children	2	Never had sex	0	0.232513
141 22 4	15	15-19	1	Urban	1	Secondary	2	Protestant	4	Richest	5	None	0	0	No method	Non-users	Non-users	0	No	1	Desire for more children	2	Never had sex	0	0.232513
141 23 2	24	20-24	2	Urban	1	Primary	1	Other christian	6	Richer	4	Yes	1	1	Pill	Modern users	Modern users	2	Yes	2	Desire for more children	2	Active in the last 4 weeks	1	0.232513
141 26 2	22	20-24	2	Urban	1	Secondary	2	Protestant	4	Richest	5	Yes	1	0	No method	Non-users	Non-users	0	No	1	Desire for more children	2	Not active in the last 4 weeks not postpartum abstinence	3	0.232513
142 2 5	21	20-24	2	Urban	1	Secondary	2	None	1	Richest	5	None	0	0	No method	Non-users	Non-users	0	No	1	Desire for more children	2	Never had sex	0	0.2985
142 6 5	23	20-24	2	Urban	1	Secondary	2	Protestant	4	Richest	5	None	0	5	Male Condom	Modern users	Modern users	2	No	1	Desire for more children	2	Not active in the last 4 weeks not postpartum abstinence	3	0.2985
142 11 3	22	20-24	2	Urban	1	Secondary	2	Pentecostal	3	Richest	5	None	0	0	No method	Non-users	Non-users	0	No	1	Desire for more children	2	Never had sex	0	0.2985
142 15 2	23	20-24	2	Urban	1	Secondary	2	Pentecostal	3	Richest	5	None	0	0	No method	Non-users	Non-users	0	Yes	2	Desire for more children	2	Active in the last 4 weeks	1	0.2985
142 18 1	24	20-24	2	Urban	1	Higher	3	Pentecostal	3	Richer	4	Yes	1	1	Pill	Modern users	Modern users	2	No	1	Desire for more children	2	Active in the last 4 weeks	1	0.2985
143 9 6	16	15-19	1	Rural	2	Primary	1	Apostolic sec	2	Pooerest	1	Yes	1	1	Pill	Modern users	Modern users	2	Yes	2	Desire for more children	2	Active in the last 4 weeks	1	0.778255
143 10 2	16	15-19	1	Rural	2	Secondary	2	Protestant	4	Pooerer	2	None	0	0	No method	Non-users	Non-users	0	No	1	Desire for more children	2	Never had sex	0	0.778255
143 11 6	19	15-19	1	Rural	2	Primary	1	Pentecostal	3	Pooerest	1	None	0	0	No method	Non-users	Non-users	0	No	1	Desire for more children	2	Never had sex	0	0.778255
143 11 16	23	20-24	2	Rural	2	Primary	1	Pentecostal	3	Pooerest	1	Yes	1	1	Pill	Modern users	Modern users	2	Yes	2	Desire for more children	2	Active in the last 4 weeks	1	0.778255
143 11 17	21	20-24	2	Rural	2	Secondary	2	Other christian	6	Pooerest	1	Yes	1	1	Pill	Modern users	Modern users	2	Yes	2	Desire for more children	2	Active in the last 4 weeks	1	0.778255
143 12 2	24	20-24	2	Rural	2	Primary	1	Apostolic sec	2	Pooerest	1	Yes	1	1	Pill	Modern users	Modern users	2	Yes	2	Desire for more children	2	Active in the last 4 weeks	1	0.778255
144 2 4	22	20-24	2	Urban	1	Secondary	2	Other christian	6	Richer	4	Yes	1	0	No method	Non-users	Non-users	0	No	1	Desire for more children	2	Not active in the last 4 weeks not postpartum abstinence	3	0.525292
144 6 3	19	15-19	1	Urban	1	Secondary	2	Protestant	4	Richest	5	None	0	0	No method	Non-users	Non-users	0	No	1	Desire for more children	2	Never had sex	0	0.525292
144 9 1	15	15-19	1	Urban	1	Secondary	2	Other christian	6	Richer	4	None	0	0	No method	Non-users	Non-users	0	No	1	Desire for more children	2	Never had sex	0	0.525292
144 12 2	19	15-19	1	Urban	1	Secondary	2	Pentecostal	3	Richest	5	None	0	0	No method	Non-users	Non-users	0	No	1	Desire for more children	2	Never had sex	0	0.525292
144 16 2	24	20-24	2	Urban	1	Higher	3	Pentecostal	3	Richest	5	None	0	11	Implants/Norplant	LARC users	LARC users	1	Yes	2	Desire for more children	2	Active in the last 4 weeks	1	0.525292
144 21 2	23	20-24	2	Urban	1	Secondary	2	Pentecostal	3	Richest	5	Yes	1	1	Pill	Modern users	Modern users	2	Yes	2	Desire for more children	2	Active in the last 4 weeks	1	0.525292
145 5 2	18	15-19	1	Rural	2	Primary	1	Apostolic sec	2	Pooerest	1	Yes	1	0	No method	Non-users	Non-users	0	No	1	Desire for more children	2	Not active in the last 4 weeks not postpartum abstinence	3	1.01214
145 10 1	21	20-24	2	Rural	2	Secondary	2	Apostolic sec	2	Pooerest	1	Yes	1	1	Pill	Modern users	Modern users	2	Yes	2	Desire for more children	2	Active in the last 4 weeks	1	1.01214
145 14 1	18	15-19	1	Rural	2	Secondary	2	Apostolic sec	2	Middle	3	Yes	1	0	No method	Non-users	Non-users	0	No	1	Desire for more children	2	Not active in the last 4 weeks not postpartum abstinence	3	1.01214
145 18 2	19	15-19	1	Rural	2	Primary	1	Apostolic sec	2	Pooerest	1	Yes	1	1	Pill	Modern users	Modern users	2	Yes	2	Desire for more children	2	Active in the last 4 weeks	1	1.01214
145 27 1	24	20-24	2	Rural	2	Primary	1	Apostolic sec	2	Pooerest	1	Yes	1	1	Pill	Modern users	Modern users	2	Yes	2	Desire for more children	2	Active in the last 4 weeks	1	1.01214
146 13 2	18	15-19	1	Rural	2	Secondary	2	Pentecostal	3	Pooerer	2	None	0	0	No method	Non-users	Non-users	0	No	1	Desire for more children	2	Never had sex	0	1.20578
146 13 3	17	15-19	1	Rural	2	Secondary	2	Roman catholic	5	Pooerer	2	None	0	0	No method	Non-users	Non-users	0	No	1	Desire for more children	2	Never had sex	0	1.20578
146 17 3	16	15-19	1	Rural	2	Secondary	2	Roman catholic	5	Pooerer	2	None	0	0	No method	Non-users	Non-users	0	No	1	Desire for more children	2	Never had sex	0	1.20578
146 19 3	15	15-19	1	Rural	2	Secondary	2	Roman catholic	5	Pooerer	2	None	0	0	No method	Non-users	Non-users	0	No	1	Desire for more children	2	Never had sex	0	1.20578
146 21 4	15	15-19	1	Rural	2	Secondary	2	Pentecostal	3	Middle	3	None	0	0	No method	Non-users	Non-users	0	No	1	Desire for more children	2	Never had sex	0	1.20578
146 23 2	21	20-24	2	Rural	2	Primary	1	Roman catholic	5	Middle	3	Yes	1	1	Pill	Modern users	Modern users	2	Yes	2	Desire for more children	2	Active in the last 4 weeks	1	1.20578
146 25 1	20	20-24	2	Rural	2	Secondary	2	Apostolic sec	2	Middle	3	Yes	1	0	No method	Non-users	Non-users	0	Yes	2	Desire for more children	2	Not active in the last 4 weeks postpartum abstinence	2	1.20578
147 2 4	19	15-19	1	Urban	1	Secondary	2	Apostolic sec	2	Richest	5	None	0	0	No method	Non-users	Non-users	0	No	1	Desire for more children	2	Never had sex	0	0.431942
147 3 8	21	20-24	2	Urban	1	Secondary	2	Pentecostal	3	Richest	5	Yes	1	0	No method	Non-users	Non-users	0	No	1	Desire for more children	2	Not active in the last 4 weeks postpartum abstinence	2	0.431942
147 9 5	21	20-24	2	Urban	1	Secondary	2	Protestant	4	Richest	5	None	0	0	No method	Non-users	Non-users	0	No	1	Desire for more children	2	Not active in the last 4 weeks not postpartum abstinence	3	0.431942
147 10 4	16	15-19	1	Urban	1	Secondary	2	Roman catholic	5	Richest	5	None	0	0	No method	Non-users	Non-users	0	No	1	Desire for more children	2	Never had sex	0	0.431942
147 20 2	24	20-24	2	Urban	1	Secondary	2	Other christian	6	Richer	4	Yes	1	0	No method	Non-users	Non-users	0	Yes	2	Desire for more children	2	Not active in the last 4 weeks postpartum abstinence	2	0.431942
147 24 5	16	15-19	1	Urban	1	Secondary	2	Pentecostal	3	Richest	5	None	0	0	No method	Non-users	Non-users	0	No	1	Desire for more children	2	Never had sex	0	0.431942
147 26 3	21	20-24	2	Urban	1	Higher	3	Pentecostal	3	Richest	5	None	0	0	No method	Non-users	Non-users	0	No	1	Desire for more children	2	Not active in the last 4 weeks not postpartum abstinence	3	0.431942
148 8 4	19	15-19	1	Rural	2	Secondary	2	Pentecostal	3	Pooerest	1	Yes	1	0	No method	Non-users	Non-users	0	Yes	2	Desire for more children	2	Active in the last 4 weeks	1	1.16396
148 17 8	17	15-19	1	Rural	2	Primary	1	Apostolic sec	2	Middle	3	Yes	1	0	No method	Non-users	Non-users	0	Yes	2	Desire for more children	2	Not active in the last 4 weeks postpartum abstinence	2	1.16396
148 20 1	17	15-19	1	Rural	2	Secondary	2	Pentecostal	3	Richer	4	None	0	0	No method	Non-users	Non-users	0	No	1	Desire for more children	2	Never had sex	0	1.16396
148 25 2	16	15-19	1	Rural	2	Secondary	2	Apostolic sec	2	Pooerer	2	None	0	0	No method	Non-users	Non-users	0	No	1	Desire for more children	2	Never had sex	0	1.16396
148 29 1	17	15-19	1	Rural	2	Secondary	2	Apostolic sec	2	Richer	4	None	0	0	No method	Non-users	Non-users	0	Yes	2	Desire for more children	2	Not active in the last 4 weeks not postpartum abstinence	3	1.16396
149 5 2	20	20-24	2	Urban	1	Secondary	2	Apostolic sec	2	Richer	4	None	0	1	Pill	Modern users	Modern users	2	Yes	2	Desire for more children	2	Active in the last 4 weeks	1	0.725882
149 16 3	20	20-24	2	Urban	1	Higher	3	Roman catholic	5	Richest	5	None	0	0	No method	Non-users	Non-users	0	No	1	Desire for more children	2	Never had sex	0	0.725882
149 20 2	18	15-19	1	Urban	1	Secondary	2	Pentecostal	3	Richest	5	None	0	0	No method	Non-users	Non-users	0	No	1	Desire for more children	2	Never had sex	0	0.725882
149 22 5	20	20-24	2	Urban	1	Secondary	2	Pentecostal	3	Richest	5	None	0	0	No method	Non-users	Non-users	0	No	1	Desire for more children	2	Never had sex	0	0.725882
149 26 4	18	15-19	1	Urban	1	Primary	1	Pentecostal	3	Richer	4	None	0	0	No method	Non-users	Non-users	0	No	1	Desire for more children	2	Not active in the last 4 weeks not postpartum abstinence	3	0.725882
149 27 3	23	20-24	2	Urban	1	Secondary	2	Apostolic sec	2	Richest	5	Yes	1	0	No method	Non-users	Non-users	0	No	1	Desire for more children	2	Not active in the last 4 weeks not postpartum abstinence	3	0.725882
149 27 12	18	15-19	1	Urban	1	Primary	1	Apostolic sec	2	Richest	5	None	0	0	No method	Non-users	Non-users	0	No	1	Desire for more children	2	Not active in the last 4 weeks not postpartum abstinence	3	0.725882
150 5 2	15	15-19	1	Urban	1	Secondary	2	Protestant	4	Richest	5	None	0	0	No method	Non-users	Non-users	0	No	1	Desire for more children	2	Never had sex	0	0.217696
150 5 5	17	15-19	1	Urban	1	Secondary	2	Protestant	4	Richest	5	None	0	0	No method	Non-users	Non-users	0	No	1	Desire for more children	2	Never had sex	0	0.217696
150 6 3	19	15-19	1	Urban	1	Secondary	2	Protestant	4	Richest	5	None	0	0	No method	Non-users	Non-users	0	No	1	Desire for more children	2	Never had sex	0	0.217696
150 8 2	23	20-24	2	Urban	1	Secondary	2	Pentecostal	3	Richest	5	Yes	1	1	Pill	Modern users	Modern users	2	Yes	2	Desire for more children	2	Not active in the last 4 weeks not postpartum abstinence	3	0.217696
150 11 2	23	20-24	2	Urban	1	Secondary	2	Other christian	6	Richest	5	None	0	1	Pill	Modern users	Modern users	2	Yes	2	Desire for more children	2	Active in the last 4 weeks	1	0.217696
150 15 5	20	20-24	2	Urban	1	Secondary	2	Protestant	4	Richest	5	None	0	0	No method	Non-users	Non-users	0	No	1	Desire for more children	2	Not active in the last 4 weeks not postpartum abstinence	3	0.217696
150 15 7	19	15-19	1	Urban	1	Secondary	2	Pentecostal	3	Richest	5	None	0	0	No method	Non-users	Non-users	0	No	1	Desire for more children	2	Never had sex	0	0.217696
150 25 4	18	15-19	1	Urban	1	Secondary	2	Apostolic sec	2	Richest	5	None	0	0	No method	Non-users	Non-users	0	No	1	Desire for more children	2	Never had sex	0	0.217696
151 1 2	18	15-19	1	Urban	1	Secondary	2	Pentecostal	3	Richest	5	Yes	1	1	Pill	Modern users	Modern users	2	Yes	2	Desire for more children	2	Active in the last 4 weeks	1	0.301249
151 2 4	20	20-24	2	Urban	1	Secondary	2	Pentecostal	3	Richest	5	None	0	0	No method	Non-users	Non-users	0	No	1	Desire for more children	2	Never had sex	0	0.301249
151 2 7	19	15-19	1	Urban	1	Secondary	2	Pentecostal	3	Richest	5	None	0	0	No method	Non-users	Non-users	0	No	1	Desire for more children	2	Never had sex	0	0.301249
151 20 5	22	20-24	2	Urban	1	Secondary	2	Pentecostal	3	Richest	5	None	0	0	No method	Non-users	Non-users	0	No	1	Desire for more children	2	Not active in the last 4 weeks not postpartum abstinence	3	0.301249
152 7 2	21	20-24	2	Rural	2	Primary	1	Apostolic sec	2	Middle	3	Yes	1	1	Pill	Modern users	Modern users	2	Yes	2	Desire for more children	2	Active in the last 4 weeks	1	1.61958
152 7 5	16	15-19	1	Rural	2	Secondary	2	Apostolic sec	2	Middle	3	None	0	0	No method	Non-users	Non-users	0	No	1	Desire for more children	2	Never had sex	0	1.61958
152 10 4	17	15-19	1	Rural	2	Secondary	2	Apostolic sec	2	Pooerer	2	None	0	0	No method	Non-users	Non-users	0	No	1	Desire for more children	2	Never had sex	0	1.61958
152 15 2	16	15-19	1	Rural	2	Secondary	2	Protestant	4	Middle	3	None	0	0	No method	Non-users	Non-users	0	No	1	Desire for more children	2	Never had sex	0	1.61958
153 6 1	21	20-24	2	Rural	2	Primary	1	Apostolic sec	2	Pooerest	1	Yes	1	0	No method	Non-users	Non-users	0	Yes	2	Desire for more children	2	Active in the last 4 weeks	1	1.32723
153 9 5	17	15-19	1	Rural	2	Primary	1	Pentecostal	3	Pooerest	1	Yes	1	1	Pill	Modern users	Modern users	2	Yes	2	Desire for more children	2	Active in the last 4 weeks	1	1.32723
153 17 5	18	15-19	1	Rural	2	Primary	1	Apostolic sec	2	Middle	3	None	0	0	No method	Non-users	Non-users	0	No	1	Desire for more children	2	Not active in the last 4 weeks not postpartum abstinence	3	1.32723
153 17 9	18	15-19	1	Rural	2	Primary	1	Apostolic sec	2	Middle	3	Yes	1	1	Pill	Modern users	Modern users	2	No	1	Desire for more children	2	Not active in the last 4 weeks postpartum abstinence	2	1.32723
153 20 1	16	15-19	1	Rural	2	Primary	1	Apostolic sec	2	Pooerest	1	None	0	0	No method	Non-users	Non-users	0	Yes	2	Desire for more children	2	Active in the last 4 weeks	1	1.32723
153 27 2	15	15-19	1	Rural	2	Secondary	2	Apostolic sec	2	Pooerest	1	None	0	0	No method	Non-users	Non-users	0	Yes	2	Desire for more children	2	Active in the last 4 weeks	1	1.32723
153 28 2	22	20-24	2	Rural	2	Primary	1	Apostolic sec	2	Middle	3	Yes	1	0	No method	Non-users	Non-users	0	Yes	2	Desire for more children	2	Active in the last 4 weeks	1	1.32723
153 29 2	15	15-19	1	Rural	2	Primary	1	None	1	Pooerest	1	Yes	1	0	No method	Non-users	Non-users	0	No	1	Desire for more children	2	Not active in the last 4 weeks postpartum abstinence	2	1.32723
154 1 6	20	20-24	2	Rural	2	Primary	1	Apostolic sec	2	Pooerer	2	Yes	1	1	Pill	Modern users	Modern users	2	Yes	2	Desire for more children	2	Active in the last 4 weeks	1	1.118
154 11 1	23	20-24	2	Rural	2	Secondary	2	None	1	Pooerest	1	Yes	1	1	Pill	Modern users	Modern users	2	Yes	2	Desire for more children	2	Active in the last 4 weeks	1	1.118
154 19 6	19	15-19	1	Rural	2	Secondary	2	Apostolic sec	2	Middle	3	Yes	1	1	Pill	Modern users	Modern users	2	Yes	2	Desire for more children	2	Active in the last 4 weeks	1	1.118
154 22 2	24	20-24	2	Rural	2	Primary	1	Apostolic sec	2	Pooerer	2	Yes	1	1	Pill	Modern users	Modern users	2	Yes	2	Desire for more children	2	Active in the last 4 weeks	1	1.118
154 26 4	18	15-19	1	Rural	2	Secondary	2	Protestant	4	Pooerest	1	None	0	0	No method	Non-users	Non-users	0	Yes	2	Desire for more children	2	Active in the last 4 weeks	1	1.118
154 27 6	20	20-24	2	Rural	2	Primary	1	Apostolic sec	2	Middle	3	None	0	0	No method	Non-users	Non-users	0	Yes	2	Desire for more children	2	Not active in the last 4 weeks not postpartum abstinence	3	1.118
155 13 4	15	15-19	1	Rural	2	Secondary	2	Apostolic sec	2	Pooerer	2	None	0	0	No method	Non-users	Non-users	0	No	1	Desire for more children	2	Never had sex	0	1.25671
155 26 3	15	15-19	1	Rural	2	Secondary	2	Apostolic sec	2	Pooerer	2	None	0	0	No method	Non-users	Non-users	0	No	1	Desire for more children	2	Never had sex	0	1.25671
156 5 3	17	15-19	1	Rural	2	Secondary	2	Apostolic sec	2	Middle	3	None	0	0	No method	Non-users	Non-users	0	No	1	Desire for more children	2	Never had sex	0	1.76963
156 7 2	18	15-19	1	Rural	2	Primary	1	None	1	Pooerer	2	Yes	1	11	Implants/Norplant	LARC users	LARC users	1	Yes	2	Desire for more children	2	Active in the last 4 weeks	1	1.76963
156 8 1	19	15-19	1	Rural	2	Secondary	2	Pentecostal	3	Middle	3	Yes	1	0	No method	Non-users	Non-users	0	Yes	2	Desire for more children	2	Active in the last 4 weeks	1	1.76963
156 11 3	22	20-24	2	Rural	2	Secondary	2	Apostolic sec	2	Middle	3	Yes	1	3	Injections	Modern users	Modern users	2	No	1	Desire for more children	2	Active in the last 4 weeks	1	1.76963
156 13 1	21	20-24	2	Rural	2	Primary	1	None	1	Pooerer	2	Yes	1	1	Pill	Modern users	Modern users	2	No	1	Desire for more children	2	Not active in the last 4 weeks not postpartum abstinence	3	1.76963
156 20 2	21	20-24	2	Rural	2	Secondary	2	Protestant	4	Pooerer	2	Yes	1	1	Pill	Modern users	Modern users	2	Yes	2	Desire for more children	2	Active in the last 4 weeks	1	1.76963
156 24 3	16	15-19	1	Rural	2	Primary	1	Apostolic sec	2	Middle	3	None	0	0	No method	Non-users	Non-users	0	No	1	Desire for more children	2	Never had sex	0	1.76963
156 28 8	22	20-24	2	Rural	2	Secondary	2	Roman catholic	5	Richer	4	None	0	0	No method	Non-users	Non-users	0	No	1	Desire for more children	2	Never had sex	0	1.76963
156 28 13	16	15-19	1	Rural	2	Secondary	2	Pentecostal	3	Richer	4	None	0	0	No method	Non-users	Non-users	0	No	1	Desire for more children	2	Never had sex	0	1.76963
157 5 2	22	20-24	2	Urban	1	Secondary	2	Protestant	4	Richest	5	Yes	1	3	Injections	Modern users	Modern users	2	Yes	2	Desire for more children	2	Active in the last 4 weeks	1	0.251259
157 18 1	23	20-24	2	Urban	1	Secondary	2	Pentecostal	3	Richer	4	Yes	1	1	Pill	Modern users	Modern users	2	Yes	2	Desire for more children	2	Active in the last 4 weeks	1	0.251259
158 5 3	15	15-19	1	Rural	2	Secondary	2	Apostolic sec	2	Middle	3	None	0	0	No method	Non-users	Non-users	0	No	1	Desire for more children	2	Never had sex	0	1.67957
158 8 2	19	15-19	1	Rural	2	Primary	1	Apostolic sec	2	Pooerest	1	Yes	1	1	Pill	Modern users	Modern users	2	Yes	2	Desire for more children	2	Not active in the last 4 weeks not postpartum abstinence	3	1.67957
158 8 3	15	15-19	1	Rural	2	Secondary	2	Apostolic sec	2	Pooerest	1	None	0	0	No method	Non-users	Non-users	0	No	1	Desire for more children	2	Never had sex	0	1.67957
158 11 3	18	15-19	1	Rural	2	Secondary	2	Apostolic sec	2	Middle	3	None	0	0	No method	Non-users	Non-users	0	No	1	Desire for more children	2	Never had sex	0	1.67957
158 22 2	21	20-24	2	Rural	2	Secondary	2	Apostolic sec	2	Pooerer	2	Yes	1	1	Pill	Modern users	Modern users	2	Yes	2	Desire for more children	2	Active in the last 4 weeks	1	1.67957
159 1 1	23	20-24	2	Rural	2	Primary	1	Apostolic sec	2	Middle	3	Yes	1	0	No method	Non-users	Non-users	0	No	1	Desire for more children	2	Not active in the last 4 weeks postpartum abstinence	2	1.36995
159 8 2	20	20-24	2	Rural	2	Secondary	2	Pentecostal	3	Pooerer	2	Yes	1	1	Pill	Modern users	Modern users	2	Yes	2	Desire for more children	2	Active in the last 4 weeks	1	1.36995
159 9 3	24	20-24	2	Rural	2	Higher	3	Apostolic sec	2	Richer	4	None	0	0	No method	Non-users	Non-users	0	No	1	Desire for more children	2	Never had sex	0	1.36995
159 10 5	15	15-19	1	Rural	2	Secondary	2	Apostolic sec	2	Middle	3	None	0	0	No method	Non-users	Non-users	0	No	1	Desire for more children	2	Never had sex	0	1.36995
159 11 4	15	15-19	1	Rural	2	Secondary	2	Apostolic sec	2	Richer	4	None	0	0	No method	Non-users	Non-users	0	No	1	Desire for more children	2	Never had sex	0	1.36995
159 14 3	19	15-19	1	Rural	2	Secondary	2	Apostolic sec	2	Richer	4	Yes	1	0	No method	Non-users	Non-users	0	Yes	2	Desire for more children	2	Not active in the last 4 weeks postpartum abstinence	2	1.36995
159 17 3	22	20-24	2	Rural	2	Secondary	2	Apostolic sec	2	Richer	4	Yes	1	0	No method	Non-users	Non-users	0	No	1	Desire for more children	2	Not active in the last 4 weeks not postpartum abstinence	3	1.36995
159 25 4	15	15-19	1	Rural	2	Secondary	2	Protestant	4	Middle	3	None	0	0	No method	Non-users	Non-users	0	No	1	Desire for more children	2	Never had sex	0	1.36995
159 27 4	15	15-19	1	Rural	2	Secondary	2	Roman catholic	5	Middle	3	None	0	0	No method	Non-users	Non-users	0	No	1	Desire for more children	2	Never had sex	0	1.36995
159 28 3	16	15-19	1	Rural	2	Secondary	2	Apostolic sec	2	Pooerer	2	None	0	0	No method	Non-users	Non-users	0	No	1	Desire for more children	2	Never had sex	0	1.36995
159 28 6	18	15-19	1	Rural	2	Secondary	2	Apostolic sec	2	Pooerer	2	None	0	0	No method	Non-users	Non-users	0	Yes	2	Desire for more children	2	Active in the last 4 weeks	1	1.36995
160 1 2	17	15-19	1	Rural	2	Primary	1	Apostolic sec	2	Pooerest	1	Yes	1	1	Pill	Modern users	Modern users	2	Yes	2	Desire for more children	2	Active in the last 4 weeks	1	0.751941
160 5 2	16	15-19	1	Rural	2	Secondary	2	Apostolic sec	2	Pooerest	1	Yes	1	0	No method	Non-users	Non-users	0	No	1	Desire for more children	2	Not active in the last 4 weeks postpartum abstinence	2	0.751941
160 12 1	20	20-24	2	Rural	2	Secondary	2	None	1	Pooerer	2	Yes	1	3	Injections	Modern users	Modern users	2	Yes	2	Desire for more children	2	Active in the last 4 weeks	1	0.751941
160 23 3	20	20-24	2	Rural	2	Primary	1	Pentecostal	3	Pooerer	2	Yes	1	0	No method	Non-users	Non-users	0	No	1	Desire for more children	2	Not active in the last 4 weeks postpartum abstinence	2	0.751941
160 24 4	15	15-19	1	Rural	2	Primary	1	Apostolic sec	2	Pooerer	2	None	0	0	No method	Non-users	Non-users	0	No	1	Desire for more children	2	Never had sex	0	0.751941
161 2 4	16	15-19	1	Rural	2	Primary	1	Protestant	4	Pooerer	2	None	0	0	No method	Non-users	Non-users	0	No	1	Desire for more children	2	Not active in the last 4 weeks not postpartum abstinence	3	1.24346
161 4 3	15	15-19	1	Rural	2	Secondary	2	Apostolic sec	2	Middle	3	None	0	0	No method	Non-users	Non-users	0	No	1	Desire for more children	2	Never had sex	0	1.24346
161 4 4	17	15-19	1	Rural	2	Secondary	2	Roman catholic	5	Middle	3	None	0	0	No method	Non-users	Non-users	0	No	1	Desire for more children	2	Never had sex	0	1.24346
161 9 2	23	20-24	2	Rural	2	Secondary	2	None	1	Pooerest	1	Yes	1	11	Implants/Norplant	LARC users	LARC users	1	Yes	2	Desire for more children	2	Active in the last 4 weeks	1	1.24346
161 26 2	17	15-19	1	Rural	2	Secondary	2	Apostolic sec	2	Pooerer	2	Yes	1	1	Pill	Modern users	Modern users	2	Yes	2	Desire for more children	2	Active in the last 4 weeks	1	1.24346
161 28 5	23	20-24	2	Rural	2	Secondary	2	Protestant	4	Richer	4	Yes	1	1	Pill	Modern users	Modern users	2	Yes	2	Desire for more children	2	Not active in the last 4 weeks postpartum abstinence	2	1.24346
161 29 2	21	20-24	2	Rural	2	Primary	1	Pentecostal	3	Pooerest	1	Yes	1	11	Implants/Norplant	LARC users	LARC users	1	No	1	Desire for more children	2	Not active in the last 4 weeks not postpartum abstinence	3	1.24346
162 5 3	17	15-19	1	Rural	2	Secondary	2	Pentecostal	3	Pooerest	1	None	0	0	No method	Non-users	Non-users	0	No	1	Desire for more children	2	Not active in the last 4 weeks not postpartum abstinence	3	1.62958
162 9 4	20	20-24	2	Rural	2	Primary	1	Other christian	6	Pooerest	1	Yes	1	0	No method	Non-users	Non-users	0	No	1	Desire for more children	2	Not active in the last 4 weeks postpartum abstinence	2	1.62958
162 11 2	19	15-19	1	Rural	2	Secondary	2	Apostolic sec	2	Pooerest	1	Yes	1	1	Pill	Modern users	Modern users	2	Yes	2	Desire for more children	2	Active in the last 4 weeks	1	1.62958
162 14 1	19	15-19	1	Rural	2	Secondary	2	Apostolic sec	2	Pooerer	2	None	0	0	No method	Non-users	Non-users	0	Yes	2	Desire for more children	2	Not active in the last 4 weeks not postpartum abstinence	3	1.62958
162 22 3	23	20-24	2	Rural	2	Primary	1	None	1	Pooerest	1	Yes	1	1	Pill	Modern users	Modern users	2	Yes	2	Desire for more children	2	Active in the last 4 weeks	1	1.62958
162 25 2	20	20-24	2	Rural	2	Secondary	2	Protestant	4	Pooerest	1	Yes	1	5	Male Condom	Modern users	Modern users	2	Yes	2	Desire for more children	2	Active in the last 4 weeks	1	1.62958
163 8 2	24	20-24	2	Urban	1	Secondary	2	Roman catholic	5	Richer	4	Yes	1	1	Pill	Modern users	Modern users	2	Yes	2	Desire for more children	2	Active in the last 4 weeks	1	0.188746
163 14 2	15	15-19	1	Urban	1	Secondary	2	Other christian	6	Richer	4	None	0	0	No method	Non-users	Non-users	0	Yes	2	Desire for more children	2	Active in the last 4 weeks	1	0.188746
163 15 8	19	15-19	1	Urban	1	Secondary	2	Pentecostal	3	Richest	5	Yes	1	0	No method	Non-users	Non-users	0	No	1	Desire for more children	2	Not active in the last 4 weeks postpartum abstinence	2	0.188746
163 25 6	17	15-19	1	Urban	1	Secondary	2	Pentecostal	3	Richest	5	None	0	0	No method	Non-users	Non-users	0	No	1	Desire for more children	2	Never had sex	0	0.188746
163 25 7	20	20-24	2	Urban	1	Primary	1	Apostolic sec	2	Richest	5	None	0	0	No method	Non-users	Non-users	0	No	1	Desire for more children	2	Not active in the last 4 weeks not postpartum abstinence	3	0.188746
163 28 2	24	20-24	2	Urban	1	Secondary	2	Pentecostal	3	Richer	4	Yes	1	1	Pill	Modern users	Modern users	2	Yes	2	Desire for more children	2	Active in the last 4 weeks	1	0.188746
164 2 2	23	20-24	2	Urban	1	Secondary	2	Apostolic sec	2	Richest	5	Yes	1	1	Pill	Modern users	Modern users	2	Yes	2	Desire for more children	2	Active in the last 4 weeks	1	2.41595
164 4 5	19	15-19	1	Urban	1	Secondary	2	Protestant	4	Richer	4	None	0	0	No method	Non-users	Non-users	0	No	1	Desire for more children	2	Never had sex	0	2.41595
164 18 3	17	15-19	1	Urban	1	Higher	3	Pentecostal	3	Richest	5	None	0	0	No method	Non-users	Non-users	0	No	1	Desire for more children	2	Never had sex	0	2.41595
164 19 4	19	15-19	1	Urban	1	Secondary	2	Protestant	4	Richest	5	None	0	0	No method	Non-users	Non-users	0	No	1	Desire for more children	2	Never had sex	0	2.41595
164 21 3	21	20-24	2	Urban	1	Secondary	2	Protestant	4	Richest	5	None	0	0	No method	Non-users	Non-users	0	No	1	Desire for more children	2	Never had sex	0	2.41595
164 22 5	18	15-19	1	Urban	1	Secondary	2	Pentecostal	3	Richest	5	None	0	0	No method	Non-users	Non-users	0	No	1	Desire for more children	2	Never had sex	0	2.41595
164 24 2	19	15-19	1	Urban	1	Secondary	2	Protestant	4	Richest	5	None	0	0	No method	Non-users	Non-users	0	No	1	Desire for more children	2	Never had sex	0	2.41595
164 24 3	15	15-19	1	Urban	1	Secondary	2	Protestant	4	Richest	5	None	0	0	No method	Non-users	Non-users	0	No	1	Desire for more children	2	Never had sex	0	2.41595
164 24 4	21	20-24	2	Urban	1	Higher	3	Pentecostal	3	Richest	5	None	0	0	No method	Non-users	Non-users	0	No	1	Desire for more children	2	Never had sex	0	2.41595
164 27 4	18	15-19	1	Urban	1	Secondary	2	Pentecostal	3	Richer	4	None	0	0	No method	Non-users	Non-users	0	No	1	Desire for more children	2	Never had sex	0	2.41595
164 29 4	15	15-19	1	Urban	1	Secondary	2	Protestant	4	Richest	5	None	0	0	No method	Non-users	Non-users	0	No	1	Desire for more children	2	Never had sex	0	2.41595
165 2 1	22	20-24	2	Urban	1	Secondary	2	Pentecostal	3	Richer	4	Yes	1	11	Implants/Norplant	LARC users	LARC users	1	Yes	2	Desire for more children	2	Active in the last 4 weeks	1	0.36024
165 8 5	16	15-19	1	Urban	1	Secondary	2	Pentecostal	3	Richest	5	None	0	0	No method	Non-users	Non-users	0	No	1	Desire for more children	2	Never had sex	0	0.36024
165 22 6	23	20-24	2	Urban	1	Primary	1	None	1	Richest	5	Yes	1	0	No method	Non-users	Non-users	0	Yes	2	Desire for more children	2	Not active in the last 4 weeks not postpartum abstinence	3	0.36024
165 24 2	23	20-24	2	Urban	1	Primary	1	Apostolic sec	2	Richer	4	None	0	0	No method	Non-users	Non-users	0	Yes	2	Desire for more children	2	Not active in the last 4 weeks not postpartum abstinence	3	0.36024
165 26 5	23	20-24	2	Urban	1	Primary	1	Apostolic sec	2	Richer	4	Yes	1	0	No method	Non-users	Non-users	0	No	1	Desire for more children	2	Active in the last 4 weeks	1	0.36024
166 7 6	23	20-24	2	Rural	2	Secondary	2	None	1	Middle	3	Yes	1	0	No method	Non-users	Non-users	0	Yes	2	Desire for more children	2	Not active in the last 4 weeks not postpartum abstinence	3	0.643759
166 9 3	18	15-19	1	Rural	2	Primary	1	Pentecostal	3	Pooerest	1	None	0	0	No method	Non-users	Non-users	0	No	1	Desire for more children	2	Active in the last 4 weeks	1	0.643759
166 16 2	24	20-24	2	Rural	2	Secondary	2	Pentecostal	3	Richer	4	Yes	1	1	Pill	Modern users	Modern users	2	Yes	2	Desire for more children	2	Active in the last 4 weeks	1	0.643759
166 20 3	17	15-19	1	Rural	2	Secondary	2	Pentecostal	3	Pooerest	1	Yes	1	0	No method	Non-users	Non-users	0	No	1	Desire for more children	2	Not active in the last 4 weeks postpartum abstinence	2	0.643759
166 27 3	15	15-19	1	Rural	2	Secondary	2	Apostolic sec	2	Pooerer	2	None	0	0	No method	Non-users	Non-users	0	No	1	Desire for more children	2	Never had sex	0	0.643759
166 29 3	15	15-19	1	Rural	2	Secondary	2	Apostolic sec	2	Pooerer	2	None	0	0	No method	Non-users	Non-users	0	No	1	Desire for more children	2	Never had sex	0	0.643759
167 7 2	24	20-24	2	Rural	2	Secondary	2	Apostolic sec	2	Pooerer	2	Yes	1	0	No method	Non-users	Non-users	0	Yes	2	Desire for more children	2	Active in the last 4 weeks	1	1.70875
167 10 2	17	15-19	1	Rural	2	Secondary	2	Pentecostal	3	Middle	3	None	0	0	No method	Non-users	Non-users	0	No	1	Desire for more children	2	Never had sex	0	1.70875
167 11 2	19	15-19	1	Rural	2	Secondary	2	Protestant	4	Middle	3	Yes	1	1	Pill	Modern users	Modern users	2	Yes	2	Desire for more children	2	Active in the last 4 weeks	1	1.70875
167 15 3	19	15-19	1	Rural	2	Primary	1	Apostolic sec	2	Pooerest	1	None	0	0	No method	Non-users	Non-users	0	Yes	2	Desire for more children	2	Not active in the last 4 weeks not postpartum abstinence	3	1.70875
167 15 4	15	15-19	1	Rural	2	Primary	1	Apostolic sec	2	Pooerest	1	None	0	0	No method	Non-users	Non-users	0	Yes	2	Desire for more children	2	Not active in the last 4 weeks not postpartum abstinence	3	1.70875
167 17 2	22	20-24	2	Rural	2	Secondary	2	None	1	Pooerer	2	Yes	1	0	No method	Non-users	Non-users	0	Yes	2	Desire for more children	2	Active in the last 4 weeks	1	1.70875
167 18 7	17	15-19	1	Rural	2	Primary	1	Pentecostal	3	Pooerer	2	None	0	0	No method	Non-users	Non-users	0	Yes	2	Desire for more children	2	Not active in the last 4 weeks postpartum abstinence	2	1.70875
167 26 2	15	15-19	1	Rural	2	Secondary	2	Apostolic sec	2	Pooerer	2	None	0	0	No method	Non-users	Non-users	0	No	1	Desire for more children	2	Never had sex	0	1.70875
167 28 7	16	15-19	1	Rural	2	Primary	1	Apostolic sec	2	Richer	4	None	0	0	No method	Non-users	Non-users	0	No	1	Desire for more children	2	Never had sex	0	1.70875
167 29 1	24	20-24	2	Rural	2	Secondary	2	Pentecostal	3	Middle	3	Yes	1	1	Pill	Modern users	Modern users	2	Yes	2	Desire for more children	2	Active in the last 4 weeks	1	1.70875
168 9 2	17	15-19	1	Rural	2	Secondary	2	Apostolic sec	2	Richer	4	None	0	0	No method	Non-users	Non-users	0	No	1	Desire for more children	2	Never had sex	0	0.706463
168 15 2	19	15-19	1	Rural	2	Secondary	2	Apostolic sec	2	Pooerest	1	Yes	1	1	Pill	Modern users	Modern users	2	No	1	Desire for more children	2	Not active in the last 4 weeks not postpartum abstinence	3	0.706463
168 15 3	15	15-19	1	Rural	2	Secondary	2	Apostolic sec	2	Pooerest	1	None	0	5	Male Condom	Modern users	Modern users	2	No	1	Desire for more children	2	Not active in the last 4 weeks not postpartum abstinence	3	0.706463
168 18 1	16	15-19	1	Rural	2	Primary	1	Other christian	6	Richer	4	None	0	0	No method	Non-users	Non-users	0	No	1	Desire for more children	2	Never had sex	0	0.706463
168 24 2	22	20-24	2	Rural	2	Primary	1	Apostolic sec	2	Pooerest	1	Yes	1	3	Injections	Modern users	Modern users	2	Yes	2	Desire for more children	2	Active in the last 4 weeks	1	0.706463
168 26 2	15	15-19	1	Rural	2	Secondary	2	Apostolic sec	2	Pooerer	2	None	0	0	No method	Non-users	Non-users	0	No	1	Desire for more children	2	Never had sex	0	0.706463
168 27 2	16	15-19	1	Rural	2	Secondary	2	None	1	Pooerer	2	None	0	0	No method	Non-users	Non-users	0	No	1	Desire for more children	2	Not active in the last 4 weeks not postpartum abstinence	3	0.706463
169 2 7	16	15-19	1	Rural	2	Secondary	2	Pentecostal	3	Richer	4	None	0	0	No method	Non-users	Non-users	0	No	1	Desire for more children	2	Never had sex	0	1.49192
169 6 5	17	15-19	1	Rural	2	Secondary	2	Pentecostal	3	Richer	4	None	0	0	No method	Non-users	Non-users	0	No	1	Desire for more children	2	Never had sex	0	1.49192
170 2 2	23	20-24	2	Rural	2	Secondary	2	Roman catholic	5	Pooerest	1	Yes	1	1	Pill	Modern users	Modern users	2	Yes	2	Desire for more children	2	Active in the last 4 weeks	1	0.477948
170 15 2	21	20-24	2	Rural	2	Secondary	2	Apostolic sec	2	Pooerest	1	Yes	1	1	Pill	Modern users	Modern users	2	No	1	Desire for more children	2	Not active in the last 4 weeks not postpartum abstinence	3	0.477948
170 19 4	16	15-19	1	Rural	2	Secondary	2	Pentecostal	3	Pooerest	1	None	0	0	No method	Non-users	Non-users	0	Yes	2	Desire for more children	2	Not active in the last 4 weeks not postpartum abstinence	3	0.477948
170 23 3	18	15-19	1	Rural	2	Secondary	2	Apostolic sec	2	Pooerest	1	Yes	1	3	Injections	Modern users	Modern users	2	Yes	2	Desire for more children	2	Not active in the last 4 weeks not postpartum abstinence	3	0.477948
170 26 3	18	15-19	1	Rural	2	Secondary	2	Apostolic sec	2	Pooerest	1	None	0	0	No method	Non-users	Non-users	0	No	1	Desire for more children	2	Never had sex	0	0.477948
171 5 2	20	20-24	2	Rural	2	Secondary	2	Protestant	4	Middle	3	Yes	1	1	Pill	Modern users	Modern users	2	Yes	2	Desire for more children	2	Active in the last 4 weeks	1	0.197107
171 6 4	17	15-19	1	Rural	2	Secondary	2	Protestant	4	Richer	4	None	0	0	No method	Non-users	Non-users	0	No	1	Desire for more children	2	Never had sex	0	0.197107
171 7 2	22	20-24	2	Rural	2	Secondary	2	None	1	Middle	3	Yes	1	3	Injections	Modern users	Modern users	2	Yes	2	Desire for more children	2	Active in the last 4 weeks	1	0.197107
171 9 2	24	20-24	2	Rural	2	Secondary	2	Apostolic sec	2	Middle	3	Yes	1	1	Pill	Modern users	Modern users	2	Yes	2	Desire for more children	2	Active in the last 4 weeks	1	0.197107
171 13 1	21	20-24	2	Rural	2	Secondary	2	Apostolic sec	2	Middle	3	Yes	1	0	No method	Non-users	Non-users	0	Yes	2	Desire for more children	2	Active in the last 4 weeks	1	0.197107
171 17 2	20	20-24	2	Rural	2	Secondary	2	Pentecostal	3	Richer	4	Yes	1	1	Pill	Modern users	Modern users	2	Yes	2	Desire for more children	2	Active in the last 4 weeks	1	0.197107
172 9 5	21	20-24	2	Urban	1	Higher	3	Pentecostal	3	Richest	5	None	0	0	No method	Non-users	Non-users	0	No	1	Desire for more children	2	Not active in the last 4 weeks not postpartum abstinence	3	0.82658
172 9 6	20	20-24	2	Urban	1	Higher	3	Pentecostal	3	Richest	5	None	0	0	No method	Non-users	Non-users	0	No	1	Desire for more children	2	Never had sex	0	0.82658
172 14 3	17	15-19	1	Urban	1	Secondary	2	Pentecostal	3	Richest	5	None	0	0	No method	Non-users	Non-users	0	No	1	Desire for more children	2	Not active in the last 4 weeks not postpartum abstinence	3	0.82658
172 17 3	24	20-24	2	Urban	1	Secondary	2	Protestant	4	Richest	5	Yes	1	0	No method	Non-users	Non-users	0	No	1	Desire for more children	2	Not active in the last 4 weeks postpartum abstinence	2	0.82658
172 21 2	21	20-24	2	Urban	1	Secondary	2	Traditional	6	Richer	4	None	0	0	No method	Non-users	Non-users	0	Yes	2	Desire for more children	2	Active in the last 4 weeks	1	0.82658
172 24 1	23	20-24	2	Urban	1	Secondary	2	Pentecostal	3	Richest	5	Yes	1	1	Pill	Modern users	Modern users	2	Yes	2	Desire for more children	2	Active in the last 4 weeks	1	0.82658
172 27 2	22	20-24	2	Urban	1	Secondary	2	Apostolic sec	2	Richer	4	Yes	1	0	No method	Non-users	Non-users	0	Yes	2	Desire for more children	2	Not active in the last 4 weeks postpartum abstinence	2	0.82658
173 6 1	22	20-24	2	Urban	1	Secondary	2	Protestant	4	Richer	4	None	0	5	Male Condom	Modern users	Modern users	2	No	1	Desire for more children	2	Active in the last 4 weeks	1	0.458568
173 7 1	21	20-24	2	Urban	1	Secondary	2	Apostolic sec	2	Richer	4	Yes	1	3	Injections	Modern users	Modern users	2	Yes	2	Desire for more children	2	Active in the last 4 weeks	1	0.458568
173 11 3	23	20-24	2	Urban	1	Secondary	2	Pentecostal	3	Richest	5	None	0	0	No method	Non-users	Non-users	0	No	1	Desire for more children	2	Never had sex	0	0.458568
173 12 2	20	20-24	2	Urban	1	Secondary	2	Protestant	4	Richest	5	None	0	0	No method	Non-users	Non-users	0	No	1	Desire for more children	2	Never had sex	0	0.458568
173 14 2	16	15-19	1	Urban	1	Secondary	2	Pentecostal	3	Richest	5	None	0	0	No method	Non-users	Non-users	0	No	1	Desire for more children	2	Never had sex	0	0.458568
173 16 4	16	15-19	1	Urban	1	Secondary	2	Pentecostal	3	Richer	4	None	0	5	Male Condom	Modern users	Modern users	2	No	1	Desire for more children	2	Not active in the last 4 weeks not postpartum abstinence	3	0.458568
173 18 2	20	20-24	2	Urban	1	Secondary	2	Pentecostal	3	Richer	4	None	0	0	No method	Non-users	Non-users	0	No	1	Desire for more children	2	Not active in the last 4 weeks not postpartum abstinence	3	0.458568
174 9 2	21	20-24	2	Urban	1	Higher	3	Pentecostal	3	Richest	5	None	0	0	No method	Non-users	Non-users	0	No	1	Desire for more children	2	Never had sex	0	0.581132
174 12 3	17	15-19	1	Urban	1	Secondary	2	Other christian	6	Richest	5	None	0	0	No method	Non-users	Non-users	0	No	1	Desire for more children	2	Never had sex	0	0.581132
174 12 6	17	15-19	1	Urban	1	Primary	1	Apostolic sec	2	Richest	5	None	0	0	No method	Non-users	Non-users	0	No	1	Desire for more children	2	Never had sex	0	0.581132
174 14 2	24	20-24	2	Urban	1	Higher	3	Pentecostal	3	Richest	5	None	0	0	No method	Non-users	Non-users	0	No	1	Desire for more children	2	Never had sex	0	0.581132
174 19 2	16	15-19	1	Urban	1	Secondary	2	Protestant	4	Richest	5	None	0	0	No method	Non-users	Non-users	0	No	1	Desire for more children	2	Never had sex	0	0.581132
174 20 5	24	20-24	2	Urban	1	Secondary	2	Apostolic sec	2	Richest	5	Yes	1	1	Pill	Modern users	Modern users	2	No	1	Desire for more children	2	Not active in the last 4 weeks not postpartum abstinence	3	0.581132
174 21 3	17	15-19	1	Urban	1	Secondary	2	Other christian	6	Richest	5	None	0	0	No method	Non-users	Non-users	0	No	1	Desire for more children	2	Never had sex	0	0.581132
174 23 2	22	20-24	2	Urban	1	Secondary	2	Pentecostal	3	Richest	5	Yes	1	1	Pill	Modern users	Modern users	2	Yes	2	Desire for more children	2	Active in the last 4 weeks	1	0.581132
174 24 1	20	20-24	2	Urban	1	Secondary	2	Apostolic sec	2	Richest	5	None	0	0	No method	Non-users	Non-users	0	No	1	Desire for more children	2	Never had sex	0	0.581132
175 10 4	16	15-19	1	Rural	2	Primary	1	Apostolic sec	2	Pooerer	2	None	0	0	No method	Non-users	Non-users	0	No	1	Desire for more children	2	Never had sex	0	1.26582
175 12 15	18	15-19	1	Rural	2	Primary	1	Apostolic sec	2	Pooerer	2	Yes	1	1	Pill	Modern users	Modern users	2	Yes	2	Desire for more children	2	Not active in the last 4 weeks postpartum abstinence	2	1.26582
175 17 2	24	20-24	2	Rural	2	Primary	1	Apostolic sec	2	Middle	3	Yes	1	1	Pill	Modern users	Modern users	2	Yes	2	Desire for more children	2	Active in the last 4 weeks	1	1.26582
175 26 4	16	15-19	1	Rural	2	Secondary	2	Apostolic sec	2	Pooerer	2	None	0	0	No method	Non-users	Non-users	0	No	1	Desire for more children	2	Never had sex	0	1.26582
175 26 5	15	15-19	1	Rural	2	Secondary	2	Apostolic sec	2	Pooerer	2	None	0	0	No method	Non-users	Non-users	0	No	1	Desire for more children	2	Never had sex	0	1.26582
175 29 5	18	15-19	1	Rural	2	Secondary	2	Apostolic sec	2	Middle	3	None	0	0	No method	Non-users	Non-users	0	No	1	Desire for more children	2	Never had sex	0	1.26582
176 8 8	15	15-19	1	Urban	1	Secondary	2	Pentecostal	3	Richest	5	None	0	0	No method	Non-users	Non-users	0	No	1	Desire for more children	2	Never had sex	0	0.675376
176 9 7	16	15-19	1	Urban	1	Primary	1	Apostolic sec	2	Richest	5	None	0	0	No method	Non-users	Non-users	0	No	1	Desire for more children	2	Never had sex	0	0.675376
176 10 3	15	15-19	1	Urban	1	Secondary	2	Other christian	6	Richest	5	None	0	0	No method	Non-users	Non-users	0	No	1	Desire for more children	2	Never had sex	0	0.675376
176 11 3	23	20-24	2	Urban	1	Secondary	2	Apostolic sec	2	Richest	5	Yes	1	0	No method	Non-users	Non-users	0	No	1	Desire for more children	2	Not active in the last 4 weeks not postpartum abstinence	3	0.675376
176 15 1	20	20-24	2	Urban	1	Secondary	2	Roman catholic	5	Richest	5	None	0	0	No method	Non-users	Non-users	0	No	1	Desire for more children	2	Not active in the last 4 weeks not postpartum abstinence	3	0.675376
176 15 2	15	15-19	1	Urban	1	Secondary	2	Apostolic sec	2	Richest	5	None	0	0	No method	Non-users	Non-users	0	No	1	Desire for more children	2	Never had sex	0	0.675376
176 16 7	20	20-24	2	Urban	1	Higher	3	Pentecostal	3	Richest	5	None	0	0	No method	Non-users	Non-users	0	No	1	Desire for more children	2	Never had sex	0	0.675376
176 20 6	16	15-19	1	Urban	1	Primary	1	Apostolic sec	2	Richest	5	None	0	0	No method	Non-users	Non-users	0	No	1	Desire for more children	2	Not active in the last 4 weeks not postpartum abstinence	3	0.675376
176 27 5	24	20-24	2	Urban	1	Secondary	2	Pentecostal	3	Richest	5	None	0	0	No method	Non-users	Non-users	0	No	1	Desire for more children	2	Never had sex	0	0.675376
177 9 3	17	15-19	1	Urban	1	Secondary	2	Apostolic sec	2	Richest	5	None	0	0	No method	Non-users	Non-users	0	No	1	Desire for more children	2	Never had sex	0	2.31438
177 21 2	21	20-24	2	Urban	1	Secondary	2	Protestant	4	Richest	5	Yes	1	1	Pill	Modern users	Modern users	2	Yes	2	Desire for more children	2	Active in the last 4 weeks	1	2.31438
177 25 3	17	15-19	1	Urban	1	Secondary	2	Pentecostal	3	Richer	4	None	0	0	No method	Non-users	Non-users	0	No	1	Desire for more children	2	Never had sex	0	2.31438
178 6 2	20	20-24	2	Rural	2	Secondary	2	Apostolic sec	2	Pooerest	1	Yes	1	0	No method	Non-users	Non-users	0	No	1	Desire for more children	2	Not active in the last 4 weeks postpartum abstinence	2	1.0925
178 13 2	16	15-19	1	Rural	2	Secondary	2	Apostolic sec	2	Pooerest	1	None	0	0	No method	Non-users	Non-users	0	No	1	Desire for more children	2	Never had sex	0	1.0925
178 23 3	23	20-24	2	Rural	2	Secondary	2	Roman catholic	5	Middle	3	None	0	0	No method	Non-users	Non-users	0	No	1	Desire for more children	2	Never had sex	0	1.0925
178 23 4	19	15-19	1	Rural	2	Secondary	2	Roman catholic	5	Middle	3	None	0	0	No method	Non-users	Non-users	0	No	1	Desire for more children	2	Never had sex	0	1.0925
178 23 5	17	15-19	1	Rural	2	Secondary	2	Roman catholic	5	Middle	3	None	0	0	No method	Non-users	Non-users	0	No	1	Desire for more children	2	Never had sex	0	1.0925
178 25 2	22	20-24	2	Rural	2	Primary	1	Apostolic sec	2	Pooerest	1	Yes	1	1	Pill	Modern users	Modern users	2	Yes	2	Desire for more children	2	Active in the last 4 weeks	1	1.0925
178 28 3	16	15-19	1	Rural	2	Secondary	2	Other christian	6	Middle	3	None	0	0	No method	Non-users	Non-users	0	No	1	Desire for more children	2	Never had sex	0	1.0925
178 29 2	21	20-24	2	Rural	2	Secondary	2	Apostolic sec	2	Pooerer	2	Yes	1	1	Pill	Modern users	Modern users	2	Yes	2	Desire for more children	2	Active in the last 4 weeks	1	1.0925
179 2 2	20	20-24	2	Urban	1	Secondary	2	Apostolic sec	2	Richest	5	None	0	0	No method	Non-users	Non-users	0	No	1	Desire for more children	2	Not active in the last 4 weeks not postpartum abstinence	3	0.654034
179 10 2	19	15-19	1	Urban	1	Secondary	2	Pentecostal	3	Richer	4	None	0	0	No method	Non-users	Non-users	0	No	1	Desire for more children	2	Not active in the last 4 weeks not postpartum abstinence	3	0.654034
179 11 1	23	20-24	2	Urban	1	Secondary	2	Protestant	4	Richer	4	None	0	0	No method	Non-users	Non-users	0	No	1	Desire for more children	2	Not active in the last 4 weeks not postpartum abstinence	3	0.654034
179 11 2	17	15-19	1	Urban	1	Primary	1	Apostolic sec	2	Richer	4	None	0	0	No method	Non-users	Non-users	0	No	1	Desire for more children	2	Never had sex	0	0.654034
179 15 2	22	20-24	2	Urban	1	Secondary	2	Protestant	4	Richest	5	Yes	1	0	No method	Non-users	Non-users	0	No	1	Desire for more children	2	Not active in the last 4 weeks not postpartum abstinence	3	0.654034
179 15 4	24	20-24	2	Urban	1	Primary	1	Apostolic sec	2	Richest	5	Yes	1	0	No method	Non-users	Non-users	0	No	1	Desire for more children	2	Not active in the last 4 weeks not postpartum abstinence	3	0.654034
179 17 3	19	15-19	1	Urban	1	Higher	3	Protestant	4	Richest	5	None	0	0	No method	Non-users	Non-users	0	No	1	Desire for more children	2	Never had sex	0	0.654034
179 18 4	17	15-19	1	Urban	1	Secondary	2	Pentecostal	3	Richer	4	None	0	0	No method	Non-users	Non-users	0	No	1	Desire for more children	2	Not active in the last 4 weeks not postpartum abstinence	3	0.654034
179 22 5	20	20-24	2	Urban	1	Secondary	2	Pentecostal	3	Richest	5	None	0	5	Male Condom	Modern users	Modern users	2	No	1	Desire for more children	2	Active in the last 4 weeks	1	0.654034
179 22 6	17	15-19	1	Urban	1	Secondary	2	Pentecostal	3	Richest	5	None	0	0	No method	Non-users	Non-users	0	No	1	Desire for more children	2	Never had sex	0	0.654034
179 23 2	17	15-19	1	Urban	1	Secondary	2	Pentecostal	3	Richest	5	None	0	0	No method	Non-users	Non-users	0	No	1	Desire for more children	2	Never had sex	0	0.654034
179 28 4	15	15-19	1	Urban	1	Secondary	2	Pentecostal	3	Richest	5	None	0	0	No method	Non-users	Non-users	0	No	1	Desire for more children	2	Never had sex	0	0.654034
180 16 2	24	20-24	2	Rural	2	Secondary	2	Apostolic sec	2	Pooerer	2	Yes	1	1	Pill	Modern users	Modern users	2	Yes	2	Desire for more children	2	Active in the last 4 weeks	1	0.396682
180 21 8	15	15-19	1	Rural	2	Secondary	2	Pentecostal	3	Middle	3	None	0	0	No method	Non-users	Non-users	0	No	1	Desire for more children	2	Never had sex	0	0.396682
180 26 3	21	20-24	2	Rural	2	Secondary	2	Pentecostal	3	Middle	3	Yes	1	1	Pill	Modern users	Modern users	2	No	1	Desire for more children	2	9	9	0.396682
181 1 2	17	15-19	1	Urban	1	Secondary	2	Protestant	4	Richest	5	None	0	0	No method	Non-users	Non-users	0	No	1	Desire for more children	2	Never had sex	0	0.873252
181 2 2	24	20-24	2	Urban	1	Secondary	2	Apostolic sec	2	Richer	4	Yes	1	1	Pill	Modern users	Modern users	2	Yes	2	Desire for more children	2	Active in the last 4 weeks	1	0.873252
181 5 4	16	15-19	1	Urban	1	Secondary	2	Apostolic sec	2	Richest	5	None	0	0	No method	Non-users	Non-users	0	No	1	Desire for more children	2	Never had sex	0	0.873252
181 13 2	17	15-19	1	Urban	1	Secondary	2	Apostolic sec	2	Richer	4	None	0	0	No method	Non-users	Non-users	0	No	1	Desire for more children	2	Never had sex	0	0.873252
181 14 2	18	15-19	1	Urban	1	Secondary	2	Apostolic sec	2	Richest	5	None	0	0	No method	Non-users	Non-users	0	No	1	Desire for more children	2	Never had sex	0	0.873252
181 15 1	22	20-24	2	Urban	1	Secondary	2	Apostolic sec	2	Richest	5	Yes	1	0	No method	Non-users	Non-users	0	Yes	2	Desire for more children	2	Active in the last 4 weeks	1	0.873252
181 17 3	19	15-19	1	Urban	1	Secondary	2	Protestant	4	Richer	4	None	0	0	No method	Non-users	Non-users	0	No	1	Desire for more children	2	Never had sex	0	0.873252
181 22 2	17	15-19	1	Urban	1	Secondary	2	Pentecostal	3	Richest	5	None	0	0	No method	Non-users	Non-users	0	No	1	Desire for more children	2	Never had sex	0	0.873252
181 22 3	17	15-19	1	Urban	1	Secondary	2	Pentecostal	3	Richest	5	None	0	0	No method	Non-users	Non-users	0	No	1	Desire for more children	2	Never had sex	0	0.873252
181 29 4	15	15-19	1	Urban	1	Secondary	2	Apostolic sec	2	Richest	5	None	0	0	No method	Non-users	Non-users	0	No	1	Desire for more children	2	Never had sex	0	0.873252
182 13 1	20	20-24	2	Rural	2	Primary	1	Apostolic sec	2	Pooerest	1	None	0	0	No method	Non-users	Non-users	0	No	1	Desire for more children	2	Not active in the last 4 weeks not postpartum abstinence	3	0.749102
182 18 7	17	15-19	1	Rural	2	Primary	1	Pentecostal	3	Pooerest	1	None	0	0	No method	Non-users	Non-users	0	No	1	Desire for more children	2	Not active in the last 4 weeks not postpartum abstinence	3	0.749102
182 22 2	16	15-19	1	Rural	2	Primary	1	Apostolic sec	2	Pooerer	2	None	0	0	No method	Non-users	Non-users	0	No	1	Desire for more children	2	Not active in the last 4 weeks not postpartum abstinence	3	0.749102
182 27 1	19	15-19	1	Rural	2	Secondary	2	Apostolic sec	2	Pooerer	2	Yes	1	0	No method	Non-users	Non-users	0	No	1	Desire for more children	2	Not active in the last 4 weeks not postpartum abstinence	3	0.749102
183 4 4	23	20-24	2	Rural	2	Primary	1	Pentecostal	3	Middle	3	Yes	1	0	No method	Non-users	Non-users	0	Yes	2	Desire for more children	2	Active in the last 4 weeks	1	1.08018
183 19 6	22	20-24	2	Rural	2	Secondary	2	Pentecostal	3	Pooerer	2	Yes	1	11	Implants/Norplant	LARC users	LARC users	1	Yes	2	Desire for more children	2	Active in the last 4 weeks	1	1.08018
184 5 3	21	20-24	2	Urban	1	Higher	3	Pentecostal	3	Richest	5	None	0	0	No method	Non-users	Non-users	0	No	1	Desire for more children	2	Never had sex	0	1.99027
184 6 3	20	20-24	2	Urban	1	Secondary	2	Pentecostal	3	Richest	5	None	0	5	Male Condom	Modern users	Modern users	2	No	1	Desire for more children	2	Active in the last 4 weeks	1	1.99027
184 6 4	18	15-19	1	Urban	1	Secondary	2	Roman catholic	5	Richest	5	None	0	0	No method	Non-users	Non-users	0	No	1	Desire for more children	2	Never had sex	0	1.99027
184 8 2	22	20-24	2	Urban	1	Higher	3	Pentecostal	3	Richest	5	None	0	0	No method	Non-users	Non-users	0	No	1	Desire for more children	2	Never had sex	0	1.99027
184 20 1	20	20-24	2	Urban	1	Higher	3	Roman catholic	5	Richest	5	None	0	0	No method	Non-users	Non-users	0	No	1	Desire for more children	2	Not active in the last 4 weeks not postpartum abstinence	3	1.99027
184 24 5	22	20-24	2	Urban	1	Secondary	2	Protestant	4	Richest	5	None	0	0	No method	Non-users	Non-users	0	No	1	Desire for more children	2	Never had sex	0	1.99027
184 27 4	20	20-24	2	Urban	1	Secondary	2	Protestant	4	Richest	5	None	0	0	No method	Non-users	Non-users	0	No	1	Desire for more children	2	Never had sex	0	1.99027
184 29 4	20	20-24	2	Urban	1	Secondary	2	Protestant	4	Richest	5	None	0	0	No method	Non-users	Non-users	0	No	1	Desire for more children	2	Never had sex	0	1.99027
185 2 3	19	15-19	1	Rural	2	Primary	1	None	1	Middle	3	Yes	1	0	No method	Non-users	Non-users	0	Yes	2	Desire for more children	2	Active in the last 4 weeks	1	1.50018
185 12 2	18	15-19	1	Rural	2	Primary	1	Roman catholic	5	Middle	3	None	0	0	No method	Non-users	Non-users	0	No	1	Desire for more children	2	Not active in the last 4 weeks not postpartum abstinence	3	1.50018
185 14 3	17	15-19	1	Rural	2	Secondary	2	Apostolic sec	2	Pooerest	1	None	0	0	No method	Non-users	Non-users	0	No	1	Desire for more children	2	Never had sex	0	1.50018
185 17 5	20	20-24	2	Rural	2	Secondary	2	Apostolic sec	2	Middle	3	Yes	1	1	Pill	Modern users	Modern users	2	Yes	2	Desire for more children	2	Active in the last 4 weeks	1	1.50018
185 26 2	16	15-19	1	Rural	2	Secondary	2	Apostolic sec	2	Pooerer	2	None	0	0	No method	Non-users	Non-users	0	No	1	Desire for more children	2	Never had sex	0	1.50018
185 29 10	17	15-19	1	Rural	2	Secondary	2	Apostolic sec	2	Middle	3	Yes	1	1	Pill	Modern users	Modern users	2	Yes	2	Desire for more children	2	Active in the last 4 weeks	1	1.50018
186 8 3	16	15-19	1	Urban	1	Secondary	2	Protestant	4	Richest	5	None	0	0	No method	Non-users	Non-users	0	No	1	Desire for more children	2	Never had sex	0	0.338283
186 19 3	17	15-19	1	Urban	1	Secondary	2	Pentecostal	3	Richer	4	None	0	0	No method	Non-users	Non-users	0	No	1	Desire for more children	2	Never had sex	0	0.338283
186 22 2	20	20-24	2	Urban	1	Higher	3	Pentecostal	3	Richest	5	None	0	0	No method	Non-users	Non-users	0	No	1	Desire for more children	2	Never had sex	0	0.338283
187 1 2	19	15-19	1	Rural	2	Secondary	2	None	1	Pooerest	1	Yes	1	3	Injections	Modern users	Modern users	2	Yes	2	Desire for more children	2	Active in the last 4 weeks	1	0.556335
187 14 2	18	15-19	1	Rural	2	Secondary	2	Protestant	4	Pooerer	2	None	0	0	No method	Non-users	Non-users	0	No	1	Desire for more children	2	Never had sex	0	0.556335
187 18 2	16	15-19	1	Rural	2	Secondary	2	Apostolic sec	2	Pooerest	1	None	0	0	No method	Non-users	Non-users	0	No	1	Desire for more children	2	Never had sex	0	0.556335
187 20 2	16	15-19	1	Rural	2	Primary	1	Apostolic sec	2	Middle	3	None	0	5	Male Condom	Modern users	Modern users	2	No	1	Desire for more children	2	Not active in the last 4 weeks not postpartum abstinence	3	0.556335
187 29 2	17	15-19	1	Rural	2	Secondary	2	Apostolic sec	2	Pooerer	2	None	0	0	No method	Non-users	Non-users	0	No	1	Desire for more children	2	Never had sex	0	0.556335
188 2 3	18	15-19	1	Urban	1	Secondary	2	Pentecostal	3	Richest	5	None	0	0	No method	Non-users	Non-users	0	No	1	Desire for more children	2	Never had sex	0	0.368074
188 4 2	23	20-24	2	Urban	1	Secondary	2	Apostolic sec	2	Richest	5	Yes	1	1	Pill	Modern users	Modern users	2	Yes	2	Desire for more children	2	Active in the last 4 weeks	1	0.368074
189 4 4	15	15-19	1	Rural	2	Secondary	2	Pentecostal	3	Middle	3	None	0	0	No method	Non-users	Non-users	0	No	1	Desire for more children	2	Never had sex	0	1.13042
189 5 2	22	20-24	2	Rural	2	Secondary	2	Other christian	6	Middle	3	Yes	1	1	Pill	Modern users	Modern users	2	Yes	2	Desire for more children	2	Active in the last 4 weeks	1	1.13042
189 5 6	19	15-19	1	Rural	2	Secondary	2	Other christian	6	Middle	3	None	0	0	No method	Non-users	Non-users	0	No	1	Desire for more children	2	Never had sex	0	1.13042
189 5 7	16	15-19	1	Rural	2	Secondary	2	Other christian	6	Middle	3	None	0	0	No method	Non-users	Non-users	0	No	1	Desire for more children	2	Never had sex	0	1.13042
189 7 7	18	15-19	1	Rural	2	Secondary	2	Pentecostal	3	Richer	4	Yes	1	11	Implants/Norplant	LARC users	LARC users	1	No	1	Desire for more children	2	Not active in the last 4 weeks not postpartum abstinence	3	1.13042
189 10 3	18	15-19	1	Rural	2	Secondary	2	Protestant	4	Pooerer	2	None	0	0	No method	Non-users	Non-users	0	No	1	Desire for more children	2	Never had sex	0	1.13042
189 14 3	19	15-19	1	Rural	2	Secondary	2	Protestant	4	Middle	3	None	0	0	No method	Non-users	Non-users	0	No	1	Desire for more children	2	Never had sex	0	1.13042
189 16 1	20	20-24	2	Rural	2	Secondary	2	Other christian	6	Middle	3	Yes	1	3	Injections	Modern users	Modern users	2	Yes	2	Desire for more children	2	Not active in the last 4 weeks not postpartum abstinence	3	1.13042
189 19 3	16	15-19	1	Rural	2	Secondary	2	Apostolic sec	2	Pooerer	2	None	0	0	No method	Non-users	Non-users	0	No	1	Desire for more children	2	Never had sex	0	1.13042
189 20 2	18	15-19	1	Rural	2	Secondary	2	Pentecostal	3	Pooerest	1	None	0	0	No method	Non-users	Non-users	0	No	1	Desire for more children	2	Never had sex	0	1.13042
189 21 2	15	15-19	1	Rural	2	Secondary	2	Pentecostal	3	Pooerest	1	None	0	0	No method	Non-users	Non-users	0	No	1	Desire for more children	2	Never had sex	0	1.13042
189 24 1	18	15-19	1	Rural	2	Secondary	2	Pentecostal	3	Pooerest	1	None	0	0	No method	Non-users	Non-users	0	No	1	Desire for more children	2	Active in the last 4 weeks	1	1.13042
189 26 3	21	20-24	2	Rural	2	Secondary	2	Pentecostal	3	Pooerest	1	Yes	1	1	Pill	Modern users	Modern users	2	Yes	2	Desire for more children	2	Active in the last 4 weeks	1	1.13042
189 26 5	15	15-19	1	Rural	2	Secondary	2	Pentecostal	3	Pooerest	1	None	0	0	No method	Non-users	Non-users	0	No	1	Desire for more children	2	Never had sex	0	1.13042
190 1 6	19	15-19	1	Rural	2	Secondary	2	Pentecostal	3	Pooerest	1	None	0	0	No method	Non-users	Non-users	0	No	1	Desire for more children	2	Not active in the last 4 weeks not postpartum abstinence	3	0.629764
190 3 2	24	20-24	2	Rural	2	Secondary	2	Apostolic sec	2	Middle	3	Yes	1	3	Injections	Modern users	Modern users	2	Yes	2	Desire for more children	2	Active in the last 4 weeks	1	0.629764
190 8 5	15	15-19	1	Rural	2	Secondary	2	Protestant	4	Pooerest	1	None	0	0	No method	Non-users	Non-users	0	No	1	Desire for more children	2	Never had sex	0	0.629764
190 12 5	16	15-19	1	Rural	2	Secondary	2	Pentecostal	3	Pooerest	1	None	0	0	No method	Non-users	Non-users	0	No	1	Desire for more children	2	Never had sex	0	0.629764
191 1 5	19	15-19	1	Rural	2	Primary	1	Protestant	4	Richer	4	None	0	0	No method	Non-users	Non-users	0	No	1	Desire for more children	2	Never had sex	0	1.24651
191 7 5	19	15-19	1	Rural	2	Secondary	2	Roman catholic	5	Richer	4	None	0	0	No method	Non-users	Non-users	0	No	1	Desire for more children	2	Never had sex	0	1.24651
191 11 1	19	15-19	1	Rural	2	Secondary	2	Roman catholic	5	Middle	3	None	0	0	No method	Non-users	Non-users	0	No	1	Desire for more children	2	Never had sex	0	1.24651
191 15 3	16	15-19	1	Rural	2	Secondary	2	Protestant	4	Middle	3	None	0	0	No method	Non-users	Non-users	0	No	1	Desire for more children	2	Never had sex	0	1.24651
191 22 6	15	15-19	1	Rural	2	Secondary	2	Apostolic sec	2	Richer	4	None	0	0	No method	Non-users	Non-users	0	No	1	Desire for more children	2	Never had sex	0	1.24651
191 28 2	15	15-19	1	Rural	2	Secondary	2	Roman catholic	5	Pooerest	1	None	0	0	No method	Non-users	Non-users	0	No	1	Desire for more children	2	Never had sex	0	1.24651
192 1 2	19	15-19	1	Urban	1	Secondary	2	Apostolic sec	2	Richer	4	None	0	0	No method	Non-users	Non-users	0	No	1	Desire for more children	2	Never had sex	0	0.489489
192 2 1	22	20-24	2	Urban	1	Secondary	2	Apostolic sec	2	Richer	4	Yes	1	1	Pill	Modern users	Modern users	2	Yes	2	Desire for more children	2	Not active in the last 4 weeks postpartum abstinence	2	0.489489
192 10 1	24	20-24	2	Urban	1	Secondary	2	Roman catholic	5	Richer	4	Yes	1	1	Pill	Modern users	Modern users	2	Yes	2	Desire for more children	2	Active in the last 4 weeks	1	0.489489
192 15 1	24	20-24	2	Urban	1	Secondary	2	Apostolic sec	2	Richer	4	Yes	1	1	Pill	Modern users	Modern users	2	Yes	2	Desire for more children	2	Active in the last 4 weeks	1	0.489489
193 1 3	16	15-19	1	Rural	2	Secondary	2	Other christian	6	Pooerest	1	None	0	0	No method	Non-users	Non-users	0	No	1	Desire for more children	2	Never had sex	0	0.699738
193 1 6	15	15-19	1	Rural	2	Secondary	2	Other christian	6	Pooerest	1	None	0	0	No method	Non-users	Non-users	0	No	1	Desire for more children	2	Never had sex	0	0.699738
193 4 3	16	15-19	1	Rural	2	Secondary	2	Pentecostal	3	Richer	4	None	0	0	No method	Non-users	Non-users	0	No	1	Desire for more children	2	Never had sex	0	0.699738
193 7 6	21	20-24	2	Rural	2	Secondary	2	Pentecostal	3	Richer	4	None	0	0	No method	Non-users	Non-users	0	No	1	Desire for more children	2	Not active in the last 4 weeks not postpartum abstinence	3	0.699738
193 11 2	20	20-24	2	Rural	2	Secondary	2	Pentecostal	3	Middle	3	None	0	0	No method	Non-users	Non-users	0	No	1	Desire for more children	2	Not active in the last 4 weeks not postpartum abstinence	3	0.699738
193 11 3	16	15-19	1	Rural	2	Secondary	2	Pentecostal	3	Middle	3	None	0	0	No method	Non-users	Non-users	0	No	1	Desire for more children	2	Never had sex	0	0.699738
193 12 1	18	15-19	1	Rural	2	Secondary	2	Pentecostal	3	Middle	3	None	0	11	Implants/Norplant	LARC users	LARC users	1	No	1	Desire for more children	2	Active in the last 4 weeks	1	0.699738
193 24 4	16	15-19	1	Rural	2	Secondary	2	Pentecostal	3	Middle	3	None	0	0	No method	Non-users	Non-users	0	No	1	Desire for more children	2	Never had sex	0	0.699738
193 24 5	15	15-19	1	Rural	2	Secondary	2	Protestant	4	Middle	3	None	0	0	No method	Non-users	Non-users	0	No	1	Desire for more children	2	Never had sex	0	0.699738
193 26 3	23	20-24	2	Rural	2	Primary	1	Protestant	4	Richer	4	Yes	1	1	Pill	Modern users	Modern users	2	Yes	2	Desire for more children	2	Active in the last 4 weeks	1	0.699738
193 28 4	22	20-24	2	Rural	2	Secondary	2	Protestant	4	Middle	3	Yes	1	1	Pill	Modern users	Modern users	2	Yes	2	Desire for more children	2	Active in the last 4 weeks	1	0.699738
194 11 3	15	15-19	1	Rural	2	Secondary	2	Protestant	4	Richer	4	None	0	0	No method	Non-users	Non-users	0	No	1	Desire for more children	2	Never had sex	0	0.652936
194 16 3	18	15-19	1	Rural	2	Secondary	2	Apostolic sec	2	Pooerer	2	None	0	0	No method	Non-users	Non-users	0	No	1	Desire for more children	2	Not active in the last 4 weeks not postpartum abstinence	3	0.652936
194 19 3	21	20-24	2	Rural	2	Primary	1	Apostolic sec	2	Pooerest	1	Yes	1	0	No method	Non-users	Non-users	0	No	1	Desire for more children	2	Not active in the last 4 weeks postpartum abstinence	2	0.652936
194 19 4	16	15-19	1	Rural	2	Secondary	2	Apostolic sec	2	Pooerest	1	None	0	0	No method	Non-users	Non-users	0	No	1	Desire for more children	2	Never had sex	0	0.652936
195 8 4	17	15-19	1	Rural	2	Primary	1	Apostolic sec	2	Pooerer	2	Yes	1	0	No method	Non-users	Non-users	0	Yes	2	Desire for more children	2	Not active in the last 4 weeks postpartum abstinence	2	0.727419
195 17 2	24	20-24	2	Rural	2	Secondary	2	Other christian	6	Pooerest	1	Yes	1	1	Pill	Modern users	Modern users	2	Yes	2	Desire for more children	2	Active in the last 4 weeks	1	0.727419
195 18 2	21	20-24	2	Rural	2	Secondary	2	Other christian	6	Pooerer	2	Yes	1	11	Implants/Norplant	LARC users	LARC users	1	No	1	Desire for more children	2	Active in the last 4 weeks	1	0.727419
195 24 3	18	15-19	1	Rural	2	Primary	1	Apostolic sec	2	Pooerest	1	Yes	1	11	Implants/Norplant	LARC users	LARC users	1	No	1	Desire for more children	2	Not active in the last 4 weeks postpartum abstinence	2	0.727419
195 25 2	24	20-24	2	Rural	2	Primary	1	Apostolic sec	2	Pooerest	1	Yes	1	11	Implants/Norplant	LARC users	LARC users	1	Yes	2	Desire for more children	2	Active in the last 4 weeks	1	0.727419
195 25 4	19	15-19	1	Rural	2	Secondary	2	Apostolic sec	2	Pooerest	1	Yes	1	0	No method	Non-users	Non-users	0	No	1	Desire for more children	2	Not active in the last 4 weeks postpartum abstinence	2	0.727419
196 1 2	23	20-24	2	Rural	2	Primary	1	Apostolic sec	2	Middle	3	Yes	1	1	Pill	Modern users	Modern users	2	Yes	2	Desire for more children	2	Active in the last 4 weeks	1	0.723741
196 2 4	15	15-19	1	Rural	2	Secondary	2	Pentecostal	3	Richer	4	None	0	0	No method	Non-users	Non-users	0	No	1	Desire for more children	2	Never had sex	0	0.723741
196 4 2	19	15-19	1	Rural	2	Secondary	2	None	1	Middle	3	Yes	1	3	Injections	Modern users	Modern users	2	Yes	2	Desire for more children	2	Active in the last 4 weeks	1	0.723741
196 13 3	15	15-19	1	Rural	2	Secondary	2	Pentecostal	3	Middle	3	None	0	0	No method	Non-users	Non-users	0	No	1	Desire for more children	2	Never had sex	0	0.723741
196 16 6	21	20-24	2	Rural	2	Primary	1	Apostolic sec	2	Middle	3	Yes	1	1	Pill	Modern users	Modern users	2	Yes	2	Desire for more children	2	Active in the last 4 weeks	1	0.723741
196 18 6	20	20-24	2	Rural	2	Secondary	2	Apostolic sec	2	Richer	4	None	0	0	No method	Non-users	Non-users	0	No	1	Desire for more children	2	Never had sex	0	0.723741
196 19 3	15	15-19	1	Rural	2	Primary	1	Apostolic sec	2	Pooerer	2	None	0	0	No method	Non-users	Non-users	0	No	1	Desire for more children	2	Never had sex	0	0.723741
196 21 3	21	20-24	2	Rural	2	Secondary	2	Roman catholic	5	Middle	3	Yes	1	1	Pill	Modern users	Modern users	2	Yes	2	Desire for more children	2	Not active in the last 4 weeks postpartum abstinence	2	0.723741
197 4 4	18	15-19	1	Urban	1	Secondary	2	Protestant	4	Richest	5	None	0	0	No method	Non-users	Non-users	0	No	1	Desire for more children	2	Never had sex	0	0.628009
197 4 5	21	20-24	2	Urban	1	Secondary	2	Protestant	4	Richest	5	None	0	0	No method	Non-users	Non-users	0	No	1	Desire for more children	2	Never had sex	0	0.628009
197 5 3	18	15-19	1	Urban	1	Secondary	2	Pentecostal	3	Richest	5	None	0	0	No method	Non-users	Non-users	0	No	1	Desire for more children	2	Never had sex	0	0.628009
197 7 7	18	15-19	1	Urban	1	Secondary	2	Roman catholic	5	Richest	5	None	0	0	No method	Non-users	Non-users	0	Yes	2	Desire for more children	2	Active in the last 4 weeks	1	0.628009
197 14 4	18	15-19	1	Urban	1	Secondary	2	Pentecostal	3	Richest	5	None	0	0	No method	Non-users	Non-users	0	No	1	Desire for more children	2	Never had sex	0	0.628009
197 18 1	23	20-24	2	Urban	1	Higher	3	Roman catholic	5	Richer	4	None	0	0	No method	Non-users	Non-users	0	No	1	Desire for more children	2	Never had sex	0	0.628009
197 22 2	24	20-24	2	Urban	1	Secondary	2	Pentecostal	3	Richest	5	Yes	1	3	Injections	Modern users	Modern users	2	Yes	2	Desire for more children	2	Active in the last 4 weeks	1	0.628009
198 9 2	16	15-19	1	Urban	1	Secondary	2	Other christian	6	Richest	5	None	0	0	No method	Non-users	Non-users	0	No	1	Desire for more children	2	Never had sex	0	0.472117
198 14 2	22	20-24	2	Urban	1	Secondary	2	Roman catholic	5	Richest	5	Yes	1	11	Implants/Norplant	LARC users	LARC users	1	No	1	Desire for more children	2	Not active in the last 4 weeks postpartum abstinence	2	0.472117
198 18 5	17	15-19	1	Urban	1	Secondary	2	Apostolic sec	2	Richer	4	None	0	0	No method	Non-users	Non-users	0	No	1	Desire for more children	2	Not active in the last 4 weeks not postpartum abstinence	3	0.472117
198 26 3	19	15-19	1	Urban	1	Secondary	2	Protestant	4	Richer	4	None	0	0	No method	Non-users	Non-users	0	No	1	Desire for more children	2	Not active in the last 4 weeks not postpartum abstinence	3	0.472117
199 2 3	20	20-24	2	Rural	2	Secondary	2	Pentecostal	3	Middle	3	None	0	0	No method	Non-users	Non-users	0	No	1	Desire for more children	2	Never had sex	0	1.19172
199 3 5	18	15-19	1	Rural	2	Secondary	2	Roman catholic	5	Richer	4	None	0	0	No method	Non-users	Non-users	0	No	1	Desire for more children	2	Never had sex	0	1.19172
199 6 4	18	15-19	1	Rural	2	Secondary	2	Roman catholic	5	Richer	4	None	0	0	No method	Non-users	Non-users	0	No	1	Desire for more children	2	Never had sex	0	1.19172
199 10 5	22	20-24	2	Rural	2	Secondary	2	Apostolic sec	2	Middle	3	Yes	1	1	Pill	Modern users	Modern users	2	Yes	2	Desire for more children	2	Active in the last 4 weeks	1	1.19172
199 28 2	18	15-19	1	Rural	2	Secondary	2	Apostolic sec	2	Middle	3	None	0	0	No method	Non-users	Non-users	0	No	1	Desire for more children	2	Never had sex	0	1.19172
199 29 3	20	20-24	2	Rural	2	Secondary	2	Protestant	4	Pooerer	2	None	0	0	No method	Non-users	Non-users	0	No	1	Desire for more children	2	Never had sex	0	1.19172
199 29 4	20	20-24	2	Rural	2	Secondary	2	Protestant	4	Pooerer	2	None	0	0	No method	Non-users	Non-users	0	No	1	Desire for more children	2	Never had sex	0	1.19172
200 3 2	21	20-24	2	Rural	2	Secondary	2	Protestant	4	Richer	4	Yes	1	1	Pill	Modern users	Modern users	2	Yes	2	Desire for more children	2	Active in the last 4 weeks	1	0.296777
200 7 3	15	15-19	1	Rural	2	Secondary	2	Apostolic sec	2	Middle	3	None	0	0	No method	Non-users	Non-users	0	No	1	Desire for more children	2	Never had sex	0	0.296777
200 9 1	24	20-24	2	Rural	2	Secondary	2	Pentecostal	3	Middle	3	Yes	1	0	No method	Non-users	Non-users	0	Yes	2	Desire for more children	2	Active in the last 4 weeks	1	0.296777
200 19 4	18	15-19	1	Rural	2	Secondary	2	Pentecostal	3	Richer	4	Yes	1	1	Pill	Modern users	Modern users	2	Yes	2	Desire for more children	2	Active in the last 4 weeks	1	0.296777
200 20 4	22	20-24	2	Rural	2	Higher	3	Protestant	4	Richer	4	None	0	0	No method	Non-users	Non-users	0	No	1	Desire for more children	2	Active in the last 4 weeks	1	0.296777
200 20 5	21	20-24	2	Rural	2	Higher	3	Pentecostal	3	Richer	4	None	0	0	No method	Non-users	Non-users	0	No	1	Desire for more children	2	Never had sex	0	0.296777
200 21 3	15	15-19	1	Rural	2	Secondary	2	Apostolic sec	2	Middle	3	None	0	0	No method	Non-users	Non-users	0	No	1	Desire for more children	2	Never had sex	0	0.296777
200 22 2	20	20-24	2	Rural	2	Secondary	2	Apostolic sec	2	Middle	3	None	0	0	No method	Non-users	Non-users	0	Yes	2	Desire for more children	2	Active in the last 4 weeks	1	0.296777
200 25 2	18	15-19	1	Rural	2	Secondary	2	None	1	Richer	4	Yes	1	1	Pill	Modern users	Modern users	2	Yes	2	Desire for more children	2	Active in the last 4 weeks	1	0.296777
201 12 4	17	15-19	1	Rural	2	Secondary	2	Apostolic sec	2	Richer	4	None	0	0	No method	Non-users	Non-users	0	No	1	Desire for more children	2	Never had sex	0	0.429529
201 13 2	23	20-24	2	Rural	2	Secondary	2	Roman catholic	5	Pooerest	1	Yes	1	0	No method	Non-users	Non-users	0	Yes	2	Desire for more children	2	Not active in the last 4 weeks not postpartum abstinence	3	0.429529
201 17 7	17	15-19	1	Rural	2	Primary	1	Apostolic sec	2	Middle	3	Yes	1	0	No method	Non-users	Non-users	0	Yes	2	Desire for more children	2	Not active in the last 4 weeks postpartum abstinence	2	0.429529
201 20 2	21	20-24	2	Rural	2	Secondary	2	Pentecostal	3	Middle	3	None	0	0	No method	Non-users	Non-users	0	No	1	Desire for more children	2	Never had sex	0	0.429529
201 20 4	18	15-19	1	Rural	2	Secondary	2	Pentecostal	3	Middle	3	None	0	0	No method	Non-users	Non-users	0	No	1	Desire for more children	2	Never had sex	0	0.429529
201 20 7	20	20-24	2	Rural	2	Secondary	2	Pentecostal	3	Middle	3	Yes	1	0	No method	Non-users	Non-users	0	No	1	Desire for more children	2	Active in the last 4 weeks	1	0.429529
201 23 2	21	20-24	2	Rural	2	Secondary	2	Apostolic sec	2	Middle	3	Yes	1	1	Pill	Modern users	Modern users	2	Yes	2	Desire for more children	2	Active in the last 4 weeks	1	0.429529
201 28 2	24	20-24	2	Rural	2	Secondary	2	Apostolic sec	2	Pooerer	2	Yes	1	1	Pill	Modern users	Modern users	2	Yes	2	Desire for more children	2	Active in the last 4 weeks	1	0.429529
202 1 1	17	15-19	1	Urban	1	Secondary	2	Pentecostal	3	Richer	4	None	0	0	No method	Non-users	Non-users	0	No	1	Desire for more children	2	Never had sex	0	0.579238
202 2 4	21	20-24	2	Urban	1	Secondary	2	Pentecostal	3	Richer	4	None	0	0	No method	Non-users	Non-users	0	No	1	Desire for more children	2	Never had sex	0	0.579238
202 4 2	22	20-24	2	Urban	1	Secondary	2	Roman catholic	5	Richer	4	Yes	1	11	Implants/Norplant	LARC users	LARC users	1	Yes	2	Desire for more children	2	Active in the last 4 weeks	1	0.579238
202 4 7	16	15-19	1	Urban	1	Secondary	2	Roman catholic	5	Richer	4	None	0	0	No method	Non-users	Non-users	0	No	1	Desire for more children	2	Never had sex	0	0.579238
202 9 3	15	15-19	1	Urban	1	Secondary	2	Roman catholic	5	Richer	4	None	0	0	No method	Non-users	Non-users	0	No	1	Desire for more children	2	Never had sex	0	0.579238
202 9 5	21	20-24	2	Urban	1	Secondary	2	Pentecostal	3	Richer	4	None	0	0	No method	Non-users	Non-users	0	No	1	Desire for more children	2	Never had sex	0	0.579238
202 18 8	22	20-24	2	Urban	1	Secondary	2	Protestant	4	Richest	5	Yes	1	1	Pill	Modern users	Modern users	2	No	1	Desire for more children	2	Active in the last 4 weeks	1	0.579238
202 20 1	23	20-24	2	Urban	1	Secondary	2	Pentecostal	3	Richest	5	Yes	1	1	Pill	Modern users	Modern users	2	Yes	2	Desire for more children	2	Active in the last 4 weeks	1	0.579238
202 23 2	17	15-19	1	Urban	1	Secondary	2	Pentecostal	3	Richer	4	None	0	0	No method	Non-users	Non-users	0	No	1	Desire for more children	2	Never had sex	0	0.579238
202 24 2	17	15-19	1	Urban	1	Secondary	2	Other christian	6	Richer	4	None	0	0	No method	Non-users	Non-users	0	No	1	Desire for more children	2	Never had sex	0	0.579238
202 25 2	21	20-24	2	Urban	1	Secondary	2	Roman catholic	5	Richest	5	None	0	0	No method	Non-users	Non-users	0	No	1	Desire for more children	2	Not active in the last 4 weeks not postpartum abstinence	3	0.579238
203 5 2	20	20-24	2	Rural	2	Primary	1	Pentecostal	3	Pooerest	1	Yes	1	1	Pill	Modern users	Modern users	2	Yes	2	Desire for more children	2	Active in the last 4 weeks	1	0.739889
203 14 2	22	20-24	2	Rural	2	Primary	1	Apostolic sec	2	Pooerest	1	Yes	1	1	Pill	Modern users	Modern users	2	Yes	2	Desire for more children	2	Active in the last 4 weeks	1	0.739889
203 18 7	22	20-24	2	Rural	2	Primary	1	Roman catholic	5	Pooerer	2	Yes	1	0	No method	Non-users	Non-users	0	Yes	2	Desire for more children	2	Active in the last 4 weeks	1	0.739889
203 23 3	16	15-19	1	Rural	2	Secondary	2	Pentecostal	3	Middle	3	None	0	0	No method	Non-users	Non-users	0	No	1	Desire for more children	2	Not active in the last 4 weeks not postpartum abstinence	3	0.739889
203 23 5	17	15-19	1	Rural	2	Secondary	2	Pentecostal	3	Middle	3	None	0	0	No method	Non-users	Non-users	0	No	1	Desire for more children	2	Never had sex	0	0.739889
204 2 2	17	15-19	1	Rural	2	Secondary	2	Apostolic sec	2	Richer	4	None	0	0	No method	Non-users	Non-users	0	No	1	Desire for more children	2	Never had sex	0	0.815428
204 8 1	19	15-19	1	Rural	2	Primary	1	Apostolic sec	2	Middle	3	Yes	1	0	No method	Non-users	Non-users	0	No	1	Desire for more children	2	Not active in the last 4 weeks postpartum abstinence	2	0.815428
205 3 1	18	15-19	1	Urban	1	Secondary	2	Pentecostal	3	Richer	4	None	0	5	Male Condom	Modern users	Modern users	2	No	1	Desire for more children	2	Not active in the last 4 weeks not postpartum abstinence	3	0.292278
205 10 4	18	15-19	1	Urban	1	Secondary	2	Protestant	4	Richest	5	None	0	0	No method	Non-users	Non-users	0	No	1	Desire for more children	2	Not active in the last 4 weeks not postpartum abstinence	3	0.292278
205 15 1	23	20-24	2	Urban	1	Secondary	2	Protestant	4	Richest	5	None	0	0	No method	Non-users	Non-users	0	Yes	2	Desire for more children	2	Active in the last 4 weeks	1	0.292278
205 16 1	20	20-24	2	Urban	1	Secondary	2	Pentecostal	3	Richer	4	Yes	1	0	No method	Non-users	Non-users	0	Yes	2	Desire for more children	2	Active in the last 4 weeks	1	0.292278
205 18 1	23	20-24	2	Urban	1	Secondary	2	Pentecostal	3	Richest	5	None	0	5	Male Condom	Modern users	Modern users	2	No	1	Desire for more children	2	Not active in the last 4 weeks not postpartum abstinence	3	0.292278
205 22 6	21	20-24	2	Urban	1	Secondary	2	Apostolic sec	2	Richest	5	None	0	0	No method	Non-users	Non-users	0	No	1	Desire for more children	2	Never had sex	0	0.292278
205 26 4	18	15-19	1	Urban	1	Secondary	2	Apostolic sec	2	Richest	5	None	0	0	No method	Non-users	Non-users	0	No	1	Desire for more children	2	Not active in the last 4 weeks not postpartum abstinence	3	0.292278
205 28 2	18	15-19	1	Urban	1	Secondary	2	Pentecostal	3	Richer	4	Yes	1	1	Pill	Modern users	Modern users	2	Yes	2	Desire for more children	2	Active in the last 4 weeks	1	0.292278
206 21 2	18	15-19	1	Urban	1	Secondary	2	Apostolic sec	2	Richer	4	None	0	0	No method	Non-users	Non-users	0	No	1	Desire for more children	2	Never had sex	0	0.445757
206 24 2	22	20-24	2	Urban	1	Secondary	2	Apostolic sec	2	Richer	4	Yes	1	11	Implants/Norplant	LARC users	LARC users	1	Yes	2	Desire for more children	2	Active in the last 4 weeks	1	0.445757
206 25 5	18	15-19	1	Urban	1	Secondary	2	Apostolic sec	2	Richest	5	None	0	0	No method	Non-users	Non-users	0	No	1	Desire for more children	2	Never had sex	0	0.445757
207 3 10	18	15-19	1	Rural	2	Primary	1	Apostolic sec	2	Pooerest	1	Yes	1	3	Injections	Modern users	Modern users	2	Yes	2	Desire for more children	2	Active in the last 4 weeks	1	1.63585
207 4 2	15	15-19	1	Rural	2	Secondary	2	Traditional	6	Pooerer	2	None	0	0	No method	Non-users	Non-users	0	No	1	Desire for more children	2	Never had sex	0	1.63585
207 6 4	15	15-19	1	Rural	2	Primary	1	None	1	Middle	3	Yes	1	0	No method	Non-users	Non-users	0	No	1	Desire for more children	2	Not active in the last 4 weeks postpartum abstinence	2	1.63585
207 13 6	18	15-19	1	Rural	2	Primary	1	Apostolic sec	2	Middle	3	None	0	0	No method	Non-users	Non-users	0	Yes	2	Desire for more children	2	Not active in the last 4 weeks not postpartum abstinence	3	1.63585
207 18 2	15	15-19	1	Rural	2	Secondary	2	Protestant	4	Richer	4	None	0	0	No method	Non-users	Non-users	0	No	1	Desire for more children	2	Never had sex	0	1.63585
207 18 4	20	20-24	2	Rural	2	Secondary	2	Apostolic sec	2	Richer	4	None	0	0	No method	Non-users	Non-users	0	No	1	Desire for more children	2	Never had sex	0	1.63585
207 24 2	20	20-24	2	Rural	2	Primary	1	Pentecostal	3	Pooerer	2	Yes	1	3	Injections	Modern users	Modern users	2	Yes	2	Desire for more children	2	Active in the last 4 weeks	1	1.63585
207 25 8	20	20-24	2	Rural	2	Primary	1	None	1	Pooerer	2	Yes	1	1	Pill	Modern users	Modern users	2	Yes	2	Desire for more children	2	Active in the last 4 weeks	1	1.63585
208 4 2	18	15-19	1	Urban	1	Secondary	2	Pentecostal	3	Richest	5	None	0	5	Male Condom	Modern users	Modern users	2	No	1	Desire for more children	2	Not active in the last 4 weeks not postpartum abstinence	3	0.662762
208 11 3	15	15-19	1	Urban	1	Secondary	2	Pentecostal	3	Richest	5	None	0	0	No method	Non-users	Non-users	0	No	1	Desire for more children	2	Never had sex	0	0.662762
208 13 6	23	20-24	2	Urban	1	Secondary	2	Pentecostal	3	Richer	4	Yes	1	11	Implants/Norplant	LARC users	LARC users	1	No	1	Desire for more children	2	Not active in the last 4 weeks postpartum abstinence	2	0.662762
208 16 2	19	15-19	1	Urban	1	Secondary	2	Roman catholic	5	Richer	4	None	0	0	No method	Non-users	Non-users	0	Yes	2	Desire for more children	2	Active in the last 4 weeks	1	0.662762
208 23 3	15	15-19	1	Urban	1	Secondary	2	Apostolic sec	2	Richest	5	None	0	0	No method	Non-users	Non-users	0	No	1	Desire for more children	2	Never had sex	0	0.662762
208 27 1	22	20-24	2	Urban	1	Secondary	2	Pentecostal	3	Richer	4	Yes	1	11	Implants/Norplant	LARC users	LARC users	1	Yes	2	Desire for more children	2	Active in the last 4 weeks	1	0.662762
208 27 3	17	15-19	1	Urban	1	Secondary	2	Pentecostal	3	Richer	4	None	0	5	Male Condom	Modern users	Modern users	2	No	1	Desire for more children	2	Not active in the last 4 weeks not postpartum abstinence	3	0.662762
208 28 2	18	15-19	1	Urban	1	Secondary	2	Apostolic sec	2	Richest	5	None	0	0	No method	Non-users	Non-users	0	No	1	Desire for more children	2	Never had sex	0	0.662762
209 10 2	21	20-24	2	Rural	2	Secondary	2	Apostolic sec	2	Middle	3	Yes	1	0	No method	Non-users	Non-users	0	Yes	2	Desire for more children	2	Not active in the last 4 weeks postpartum abstinence	2	0.812809
209 15 2	18	15-19	1	Rural	2	Secondary	2	Pentecostal	3	Richer	4	None	0	0	No method	Non-users	Non-users	0	No	1	Desire for more children	2	Never had sex	0	0.812809
209 24 6	22	20-24	2	Rural	2	Primary	1	Apostolic sec	2	Pooerer	2	Yes	1	1	Pill	Modern users	Modern users	2	No	1	Desire for more children	2	Not active in the last 4 weeks not postpartum abstinence	3	0.812809
209 25 4	20	20-24	2	Rural	2	Primary	1	None	1	Richer	4	Yes	1	0	No method	Non-users	Non-users	0	No	1	Desire for more children	2	Not active in the last 4 weeks not postpartum abstinence	3	0.812809
209 27 2	16	15-19	1	Rural	2	Secondary	2	Pentecostal	3	Pooerer	2	Yes	1	0	No method	Non-users	Non-users	0	Yes	2	Desire for more children	2	Not active in the last 4 weeks postpartum abstinence	2	0.812809
209 29 4	22	20-24	2	Rural	2	Secondary	2	Apostolic sec	2	Richer	4	Yes	1	0	No method	Non-users	Non-users	0	Yes	2	Desire for more children	2	Active in the last 4 weeks	1	0.812809
210 7 2	21	20-24	2	Urban	1	Secondary	2	Apostolic sec	2	Richest	5	Yes	1	3	Injections	Modern users	Modern users	2	Yes	2	Desire for more children	2	Active in the last 4 weeks	1	0.707418
210 9 2	17	15-19	1	Urban	1	Secondary	2	None	1	Richest	5	None	0	0	No method	Non-users	Non-users	0	No	1	Desire for more children	2	Never had sex	0	0.707418
210 13 3	18	15-19	1	Urban	1	Secondary	2	Pentecostal	3	Richest	5	None	0	0	No method	Non-users	Non-users	0	No	1	Desire for more children	2	Active in the last 4 weeks	1	0.707418
210 14 2	23	20-24	2	Urban	1	Secondary	2	Other christian	6	Richer	4	Yes	1	1	Pill	Modern users	Modern users	2	Yes	2	Desire for more children	2	Active in the last 4 weeks	1	0.707418
210 19 2	23	20-24	2	Urban	1	Secondary	2	Apostolic sec	2	Richer	4	Yes	1	1	Pill	Modern users	Modern users	2	Yes	2	Desire for more children	2	Active in the last 4 weeks	1	0.707418
210 23 6	16	15-19	1	Urban	1	Secondary	2	Roman catholic	5	Richest	5	None	0	0	No method	Non-users	Non-users	0	No	1	Desire for more children	2	Never had sex	0	0.707418
211 1 2	24	20-24	2	Urban	1	Secondary	2	Protestant	4	Richest	5	Yes	1	3	Injections	Modern users	Modern users	2	Yes	2	Desire for more children	2	Active in the last 4 weeks	1	0.228017
211 3 2	23	20-24	2	Urban	1	Secondary	2	Roman catholic	5	Richer	4	Yes	1	1	Pill	Modern users	Modern users	2	Yes	2	Desire for more children	2	Active in the last 4 weeks	1	0.228017
211 6 4	23	20-24	2	Urban	1	Higher	3	Pentecostal	3	Richest	5	None	0	0	No method	Non-users	Non-users	0	No	1	Desire for more children	2	Not active in the last 4 weeks not postpartum abstinence	3	0.228017
211 6 5	19	15-19	1	Urban	1	Secondary	2	Pentecostal	3	Richest	5	None	0	0	No method	Non-users	Non-users	0	No	1	Desire for more children	2	Never had sex	0	0.228017
211 7 3	17	15-19	1	Urban	1	Secondary	2	Apostolic sec	2	Richest	5	None	0	0	No method	Non-users	Non-users	0	No	1	Desire for more children	2	Never had sex	0	0.228017
211 13 4	16	15-19	1	Urban	1	Secondary	2	Pentecostal	3	Richest	5	None	0	0	No method	Non-users	Non-users	0	No	1	Desire for more children	2	Never had sex	0	0.228017
211 15 5	18	15-19	1	Urban	1	Secondary	2	Pentecostal	3	Richest	5	None	0	0	No method	Non-users	Non-users	0	No	1	Desire for more children	2	Never had sex	0	0.228017
211 17 6	16	15-19	1	Urban	1	Secondary	2	Protestant	4	Richest	5	None	0	0	No method	Non-users	Non-users	0	No	1	Desire for more children	2	Never had sex	0	0.228017
211 19 7	15	15-19	1	Urban	1	Secondary	2	Pentecostal	3	Richest	5	None	0	0	No method	Non-users	Non-users	0	No	1	Desire for more children	2	Never had sex	0	0.228017
211 21 3	19	15-19	1	Urban	1	Secondary	2	Apostolic sec	2	Richest	5	None	0	0	No method	Non-users	Non-users	0	No	1	Desire for more children	2	Never had sex	0	0.228017
211 27 7	21	20-24	2	Urban	1	Secondary	2	Other christian	6	Richest	5	None	0	0	No method	Non-users	Non-users	0	No	1	Desire for more children	2	Never had sex	0	0.228017
212 3 1	22	20-24	2	Rural	2	Primary	1	Protestant	4	Pooerest	1	Yes	1	0	No method	Non-users	Non-users	0	No	1	Desire for more children	2	Not active in the last 4 weeks not postpartum abstinence	3	0.665958
212 7 8	21	20-24	2	Rural	2	Secondary	2	Apostolic sec	2	Pooerer	2	Yes	1	0	No method	Non-users	Non-users	0	Yes	2	Desire for more children	2	Active in the last 4 weeks	1	0.665958
212 13 3	16	15-19	1	Rural	2	Secondary	2	Apostolic sec	2	Middle	3	None	0	0	No method	Non-users	Non-users	0	No	1	Desire for more children	2	Never had sex	0	0.665958
212 14 2	24	20-24	2	Rural	2	Primary	1	Pentecostal	3	Pooerer	2	Yes	1	11	Implants/Norplant	LARC users	LARC users	1	Yes	2	Desire for more children	2	Active in the last 4 weeks	1	0.665958
212 16 3	18	15-19	1	Rural	2	Primary	1	Apostolic sec	2	Pooerest	1	None	0	0	No method	Non-users	Non-users	0	No	1	Desire for more children	2	Not active in the last 4 weeks not postpartum abstinence	3	0.665958
212 20 4	20	20-24	2	Rural	2	Secondary	2	Apostolic sec	2	Middle	3	Yes	1	1	Pill	Modern users	Modern users	2	Yes	2	Desire for more children	2	Active in the last 4 weeks	1	0.665958
212 27 3	15	15-19	1	Rural	2	Secondary	2	Protestant	4	Middle	3	None	0	0	No method	Non-users	Non-users	0	No	1	Desire for more children	2	Never had sex	0	0.665958
212 28 2	19	15-19	1	Rural	2	Secondary	2	Apostolic sec	2	Pooerer	2	Yes	1	3	Injections	Modern users	Modern users	2	Yes	2	Desire for more children	2	Not active in the last 4 weeks postpartum abstinence	2	0.665958
212 28 4	15	15-19	1	Rural	2	Primary	1	Apostolic sec	2	Pooerer	2	None	0	0	No method	Non-users	Non-users	0	No	1	Desire for more children	2	Never had sex	0	0.665958
212 28 9	15	15-19	1	Rural	2	Secondary	2	Apostolic sec	2	Pooerer	2	None	0	0	No method	Non-users	Non-users	0	No	1	Desire for more children	2	Never had sex	0	0.665958
213 2 2	19	15-19	1	Rural	2	Secondary	2	Protestant	4	Middle	3	None	0	0	No method	Non-users	Non-users	0	Yes	2	Desire for more children	2	Active in the last 4 weeks	1	1.28114
213 5 4	20	20-24	2	Rural	2	Secondary	2	Pentecostal	3	Pooerer	2	None	0	0	No method	Non-users	Non-users	0	Yes	2	Desire for more children	2	Active in the last 4 weeks	1	1.28114
213 12 2	23	20-24	2	Rural	2	Secondary	2	Apostolic sec	2	Pooerest	1	Yes	1	3	Injections	Modern users	Modern users	2	Yes	2	Desire for more children	2	Active in the last 4 weeks	1	1.28114
213 14 1	19	15-19	1	Rural	2	Secondary	2	Apostolic sec	2	Pooerer	2	Yes	1	0	No method	Non-users	Non-users	0	Yes	2	Desire for more children	2	Not active in the last 4 weeks postpartum abstinence	2	1.28114
213 16 2	15	15-19	1	Rural	2	Secondary	2	Apostolic sec	2	Middle	3	None	0	0	No method	Non-users	Non-users	0	No	1	Desire for more children	2	Never had sex	0	1.28114
213 23 2	18	15-19	1	Rural	2	Primary	1	Protestant	4	Richer	4	Yes	1	3	Injections	Modern users	Modern users	2	Yes	2	Desire for more children	2	Active in the last 4 weeks	1	1.28114
213 27 3	21	20-24	2	Rural	2	Secondary	2	Apostolic sec	2	Middle	3	Yes	1	0	No method	Non-users	Non-users	0	No	1	Desire for more children	2	Active in the last 4 weeks	1	1.28114
213 27 4	21	20-24	2	Rural	2	Secondary	2	Apostolic sec	2	Middle	3	Yes	1	3	Injections	Modern users	Modern users	2	Yes	2	Desire for more children	2	Active in the last 4 weeks	1	1.28114
214 2 2	19	15-19	1	Rural	2	Secondary	2	Apostolic sec	2	Pooerest	1	Yes	1	11	Implants/Norplant	LARC users	LARC users	1	Yes	2	Desire for more children	2	Not active in the last 4 weeks not postpartum abstinence	3	0.981452
214 4 3	16	15-19	1	Rural	2	Secondary	2	Apostolic sec	2	Pooerer	2	None	0	0	No method	Non-users	Non-users	0	No	1	Desire for more children	2	Never had sex	0	0.981452
214 11 1	23	20-24	2	Rural	2	Secondary	2	Apostolic sec	2	Pooerest	1	Yes	1	1	Pill	Modern users	Modern users	2	Yes	2	Desire for more children	2	Active in the last 4 weeks	1	0.981452
214 12 1	18	15-19	1	Rural	2	Primary	1	None	1	Pooerest	1	Yes	1	1	Pill	Modern users	Modern users	2	Yes	2	Desire for more children	2	Not active in the last 4 weeks not postpartum abstinence	3	0.981452
214 13 1	18	15-19	1	Rural	2	Secondary	2	Apostolic sec	2	Pooerer	2	None	0	0	No method	Non-users	Non-users	0	Yes	2	Desire for more children	2	Not active in the last 4 weeks not postpartum abstinence	3	0.981452
214 15 4	20	20-24	2	Rural	2	Primary	1	Apostolic sec	2	Pooerer	2	Yes	1	1	Pill	Modern users	Modern users	2	Yes	2	Desire for more children	2	Active in the last 4 weeks	1	0.981452
214 19 2	23	20-24	2	Rural	2	Secondary	2	Apostolic sec	2	Pooerest	1	Yes	1	1	Pill	Modern users	Modern users	2	Yes	2	Desire for more children	2	Active in the last 4 weeks	1	0.981452
214 26 4	17	15-19	1	Rural	2	Secondary	2	Apostolic sec	2	Middle	3	None	0	0	No method	Non-users	Non-users	0	Yes	2	Desire for more children	2	Active in the last 4 weeks	1	0.981452
215 6 2	20	20-24	2	Rural	2	Secondary	2	Roman catholic	5	Pooerer	2	Yes	1	1	Pill	Modern users	Modern users	2	Yes	2	Desire for more children	2	Active in the last 4 weeks	1	1.95642
215 13 5	17	15-19	1	Rural	2	Secondary	2	Apostolic sec	2	Middle	3	None	0	0	No method	Non-users	Non-users	0	Yes	2	Desire for more children	2	Active in the last 4 weeks	1	1.95642
215 18 2	21	20-24	2	Rural	2	Secondary	2	Apostolic sec	2	Pooerer	2	Yes	1	1	Pill	Modern users	Modern users	2	Yes	2	Desire for more children	2	Active in the last 4 weeks	1	1.95642
215 29 1	24	20-24	2	Rural	2	Secondary	2	Apostolic sec	2	Richer	4	Yes	1	11	Implants/Norplant	LARC users	LARC users	1	Yes	2	Desire for more children	2	Active in the last 4 weeks	1	1.95642
216 1 3	17	15-19	1	Urban	1	Secondary	2	Pentecostal	3	Richer	4	None	0	0	No method	Non-users	Non-users	0	No	1	Desire for more children	2	Never had sex	0	0.636038
216 2 2	19	15-19	1	Urban	1	Secondary	2	Other christian	6	Richer	4	None	0	0	No method	Non-users	Non-users	0	No	1	Desire for more children	2	Active in the last 4 weeks	1	0.636038
216 2 3	15	15-19	1	Urban	1	Secondary	2	Other christian	6	Richer	4	None	0	0	No method	Non-users	Non-users	0	No	1	Desire for more children	2	Never had sex	0	0.636038
216 10 6	23	20-24	2	Urban	1	Primary	1	Apostolic sec	2	Richest	5	Yes	1	3	Injections	Modern users	Modern users	2	No	1	Desire for more children	2	Not active in the last 4 weeks not postpartum abstinence	3	0.636038
216 11 2	22	20-24	2	Urban	1	Secondary	2	Roman catholic	5	Richer	4	Yes	1	11	Implants/Norplant	LARC users	LARC users	1	Yes	2	Desire for more children	2	Active in the last 4 weeks	1	0.636038
216 21 1	15	15-19	1	Urban	1	Secondary	2	Roman catholic	5	Richest	5	None	0	0	No method	Non-users	Non-users	0	No	1	Desire for more children	2	Never had sex	0	0.636038
216 25 2	15	15-19	1	Urban	1	Secondary	2	Apostolic sec	2	Richest	5	None	0	0	No method	Non-users	Non-users	0	No	1	Desire for more children	2	Never had sex	0	0.636038
216 25 4	21	20-24	2	Urban	1	Secondary	2	Pentecostal	3	Richest	5	Yes	1	11	Implants/Norplant	LARC users	LARC users	1	No	1	Desire for more children	2	Active in the last 4 weeks	1	0.636038
216 26 2	20	20-24	2	Urban	1	Higher	3	Pentecostal	3	Richest	5	None	0	5	Male Condom	Modern users	Modern users	2	No	1	Desire for more children	2	Not active in the last 4 weeks not postpartum abstinence	3	0.636038
216 27 2	21	20-24	2	Urban	1	Secondary	2	None	1	Richest	5	Yes	1	3	Injections	Modern users	Modern users	2	Yes	2	Desire for more children	2	Active in the last 4 weeks	1	0.636038
217 5 2	20	20-24	2	Urban	1	Secondary	2	Pentecostal	3	Richer	4	None	0	0	No method	Non-users	Non-users	0	Yes	2	Desire for more children	2	Active in the last 4 weeks	1	0.262763
217 7 2	24	20-24	2	Urban	1	Secondary	2	Apostolic sec	2	Richer	4	Yes	1	11	Implants/Norplant	LARC users	LARC users	1	Yes	2	Desire for more children	2	Active in the last 4 weeks	1	0.262763
217 11 2	18	15-19	1	Urban	1	Secondary	2	Protestant	4	Richer	4	None	0	0	No method	Non-users	Non-users	0	No	1	Desire for more children	2	Never had sex	0	0.262763
217 12 2	21	20-24	2	Urban	1	Secondary	2	Protestant	4	Richer	4	Yes	1	1	Pill	Modern users	Modern users	2	No	1	Desire for more children	2	Not active in the last 4 weeks not postpartum abstinence	3	0.262763
217 17 2	21	20-24	2	Urban	1	Secondary	2	Pentecostal	3	Richer	4	None	0	0	No method	Non-users	Non-users	0	No	1	Desire for more children	2	Never had sex	0	0.262763
217 20 5	24	20-24	2	Urban	1	Secondary	2	Pentecostal	3	Richest	5	Yes	1	1	Pill	Modern users	Modern users	2	No	1	Desire for more children	2	Not active in the last 4 weeks not postpartum abstinence	3	0.262763
217 21 3	16	15-19	1	Urban	1	Secondary	2	Protestant	4	Richer	4	None	0	0	No method	Non-users	Non-users	0	No	1	Desire for more children	2	Never had sex	0	0.262763
217 27 2	19	15-19	1	Urban	1	Secondary	2	Pentecostal	3	Richer	4	Yes	1	3	Injections	Modern users	Modern users	2	Yes	2	Desire for more children	2	Active in the last 4 weeks	1	0.262763
218 2 3	15	15-19	1	Rural	2	Secondary	2	Pentecostal	3	Pooerest	1	None	0	0	No method	Non-users	Non-users	0	No	1	Desire for more children	2	Never had sex	0	1.47731
218 4 5	19	15-19	1	Rural	2	Secondary	2	Apostolic sec	2	Middle	3	Yes	1	1	Pill	Modern users	Modern users	2	Yes	2	Desire for more children	2	Not active in the last 4 weeks not postpartum abstinence	3	1.47731
218 10 3	21	20-24	2	Rural	2	Secondary	2	Apostolic sec	2	Richer	4	None	0	0	No method	Non-users	Non-users	0	No	1	Desire for more children	2	Never had sex	0	1.47731
218 12 2	15	15-19	1	Rural	2	Secondary	2	Pentecostal	3	Pooerer	2	None	0	0	No method	Non-users	Non-users	0	No	1	Desire for more children	2	Never had sex	0	1.47731
218 13 2	24	20-24	2	Rural	2	Secondary	2	Apostolic sec	2	Pooerer	2	Yes	1	1	Pill	Modern users	Modern users	2	Yes	2	Desire for more children	2	Active in the last 4 weeks	1	1.47731
218 14 2	16	15-19	1	Rural	2	Secondary	2	Apostolic sec	2	Pooerest	1	None	0	0	No method	Non-users	Non-users	0	No	1	Desire for more children	2	Never had sex	0	1.47731
218 27 1	17	15-19	1	Rural	2	Secondary	2	Apostolic sec	2	Pooerer	2	None	0	0	No method	Non-users	Non-users	0	No	1	Desire for more children	2	Never had sex	0	1.47731
219 26 1	24	20-24	2	Rural	2	Secondary	2	Other christian	6	Middle	3	Yes	1	11	Implants/Norplant	LARC users	LARC users	1	No	1	Desire for more children	2	Active in the last 4 weeks	1	1.02493
219 28 2	21	20-24	2	Rural	2	Secondary	2	Apostolic sec	2	Pooerer	2	Yes	1	0	No method	Non-users	Non-users	0	Yes	2	Desire for more children	2	Active in the last 4 weeks	1	1.02493
220 7 2	23	20-24	2	Urban	1	Secondary	2	Pentecostal	3	Richer	4	Yes	1	1	Pill	Modern users	Modern users	2	Yes	2	Desire for more children	2	Active in the last 4 weeks	1	0.324694
220 14 3	21	20-24	2	Urban	1	Secondary	2	Roman catholic	5	Richest	5	None	0	0	No method	Non-users	Non-users	0	Yes	2	Desire for more children	2	Active in the last 4 weeks	1	0.324694
220 19 2	24	20-24	2	Urban	1	Secondary	2	Apostolic sec	2	Richest	5	None	0	0	No method	Non-users	Non-users	0	No	1	Desire for more children	2	Never had sex	0	0.324694
220 25 1	24	20-24	2	Urban	1	Higher	3	Pentecostal	3	Richer	4	None	0	0	No method	Non-users	Non-users	0	No	1	Desire for more children	2	Not active in the last 4 weeks not postpartum abstinence	3	0.324694
220 26 7	21	20-24	2	Urban	1	Secondary	2	Pentecostal	3	Richest	5	Yes	1	0	No method	Non-users	Non-users	0	No	1	Desire for more children	2	Not active in the last 4 weeks not postpartum abstinence	3	0.324694
220 28 3	18	15-19	1	Urban	1	Secondary	2	Protestant	4	Richer	4	None	0	0	No method	Non-users	Non-users	0	No	1	Desire for more children	2	Never had sex	0	0.324694
220 29 3	21	20-24	2	Urban	1	Higher	3	Roman catholic	5	Richest	5	None	0	0	No method	Non-users	Non-users	0	No	1	Desire for more children	2	Never had sex	0	0.324694
221 19 2	20	20-24	2	Urban	1	Secondary	2	Pentecostal	3	Richer	4	Yes	1	1	Pill	Modern users	Modern users	2	Yes	2	Desire for more children	2	Active in the last 4 weeks	1	0.975273
222 8 3	24	20-24	2	Urban	1	Higher	3	Roman catholic	5	Richest	5	None	0	0	No method	Non-users	Non-users	0	No	1	Desire for more children	2	Not active in the last 4 weeks not postpartum abstinence	3	0.71215
222 8 4	18	15-19	1	Urban	1	Secondary	2	Roman catholic	5	Richest	5	None	0	0	No method	Non-users	Non-users	0	No	1	Desire for more children	2	Never had sex	0	0.71215
222 12 2	24	20-24	2	Urban	1	Secondary	2	Pentecostal	3	Richer	4	Yes	1	0	No method	Non-users	Non-users	0	Yes	2	Desire for more children	2	Active in the last 4 weeks	1	0.71215
222 15 2	20	20-24	2	Urban	1	Secondary	2	Apostolic sec	2	Richer	4	Yes	1	1	Pill	Modern users	Modern users	2	Yes	2	Desire for more children	2	Active in the last 4 weeks	1	0.71215
222 19 6	16	15-19	1	Urban	1	Secondary	2	Pentecostal	3	Richer	4	None	0	0	No method	Non-users	Non-users	0	No	1	Desire for more children	2	Never had sex	0	0.71215
222 19 7	19	15-19	1	Urban	1	Secondary	2	Protestant	4	Richer	4	None	0	0	No method	Non-users	Non-users	0	No	1	Desire for more children	2	Never had sex	0	0.71215
222 23 3	18	15-19	1	Urban	1	Secondary	2	Protestant	4	Richest	5	None	0	0	No method	Non-users	Non-users	0	No	1	Desire for more children	2	Never had sex	0	0.71215
222 26 1	22	20-24	2	Urban	1	Primary	1	Apostolic sec	2	Richer	4	Yes	1	3	Injections	Modern users	Modern users	2	Yes	2	Desire for more children	2	Active in the last 4 weeks	1	0.71215
223 27 5	23	20-24	2	Urban	1	Secondary	2	Protestant	4	Richest	5	None	0	0	No method	Non-users	Non-users	0	No	1	Desire for more children	2	Never had sex	0	2.27888
224 3 4	23	20-24	2	Urban	1	Secondary	2	Apostolic sec	2	Richest	5	Yes	1	1	Pill	Modern users	Modern users	2	Yes	2	Desire for more children	2	Active in the last 4 weeks	1	0.287653
224 5 4	19	15-19	1	Urban	1	Secondary	2	Roman catholic	5	Richest	5	None	0	0	No method	Non-users	Non-users	0	No	1	Desire for more children	2	Never had sex	0	0.287653
224 5 5	19	15-19	1	Urban	1	Secondary	2	Roman catholic	5	Richest	5	None	0	0	No method	Non-users	Non-users	0	No	1	Desire for more children	2	Never had sex	0	0.287653
224 9 2	23	20-24	2	Urban	1	Secondary	2	Pentecostal	3	Richest	5	Yes	1	11	Implants/Norplant	LARC users	LARC users	1	Yes	2	Desire for more children	2	Active in the last 4 weeks	1	0.287653
224 11 6	16	15-19	1	Urban	1	Secondary	2	Other christian	6	Richest	5	None	0	0	No method	Non-users	Non-users	0	No	1	Desire for more children	2	Never had sex	0	0.287653
224 21 4	16	15-19	1	Urban	1	Secondary	2	Other christian	6	Richest	5	None	0	0	No method	Non-users	Non-users	0	No	1	Desire for more children	2	Never had sex	0	0.287653
224 23 3	15	15-19	1	Urban	1	Secondary	2	Protestant	4	Richest	5	None	0	0	No method	Non-users	Non-users	0	No	1	Desire for more children	2	Never had sex	0	0.287653
224 28 4	22	20-24	2	Urban	1	Secondary	2	Pentecostal	3	Richer	4	None	0	0	No method	Non-users	Non-users	0	No	1	Desire for more children	2	Never had sex	0	0.287653
224 29 3	17	15-19	1	Urban	1	Secondary	2	Pentecostal	3	Richest	5	None	0	5	Male Condom	Modern users	Modern users	2	No	1	Desire for more children	2	Not active in the last 4 weeks not postpartum abstinence	3	0.287653
225 1 2	22	20-24	2	Rural	2	Secondary	2	Protestant	4	Middle	3	Yes	1	1	Pill	Modern users	Modern users	2	Yes	2	Desire for more children	2	Active in the last 4 weeks	1	1.50688
225 12 3	16	15-19	1	Rural	2	Secondary	2	Apostolic sec	2	Pooerer	2	None	0	0	No method	Non-users	Non-users	0	No	1	Desire for more children	2	Never had sex	0	1.50688
225 16 3	19	15-19	1	Rural	2	Secondary	2	Apostolic sec	2	Middle	3	Yes	1	3	Injections	Modern users	Modern users	2	Yes	2	Desire for more children	2	Not active in the last 4 weeks not postpartum abstinence	3	1.50688
225 18 4	19	15-19	1	Rural	2	Secondary	2	Protestant	4	Middle	3	None	0	0	No method	Non-users	Non-users	0	No	1	Desire for more children	2	Not active in the last 4 weeks not postpartum abstinence	3	1.50688
225 20 1	15	15-19	1	Rural	2	Secondary	2	Apostolic sec	2	Pooerer	2	None	0	0	No method	Non-users	Non-users	0	No	1	Desire for more children	2	Never had sex	0	1.50688
225 20 2	15	15-19	1	Rural	2	Secondary	2	Apostolic sec	2	Pooerer	2	None	0	0	No method	Non-users	Non-users	0	No	1	Desire for more children	2	Never had sex	0	1.50688
225 22 8	16	15-19	1	Rural	2	Secondary	2	Pentecostal	3	Richer	4	None	0	0	No method	Non-users	Non-users	0	No	1	Desire for more children	2	Never had sex	0	1.50688
225 23 4	20	20-24	2	Rural	2	Primary	1	Pentecostal	3	Middle	3	None	0	0	No method	Non-users	Non-users	0	No	1	Desire for more children	2	Never had sex	0	1.50688
225 25 3	16	15-19	1	Rural	2	Secondary	2	Protestant	4	Middle	3	None	0	0	No method	Non-users	Non-users	0	No	1	Desire for more children	2	Never had sex	0	1.50688
225 29 2	21	20-24	2	Rural	2	Secondary	2	Pentecostal	3	Middle	3	Yes	1	3	Injections	Modern users	Modern users	2	Yes	2	Desire for more children	2	Active in the last 4 weeks	1	1.50688
226 5 3	15	15-19	1	Rural	2	Secondary	2	Apostolic sec	2	Pooerer	2	None	0	0	No method	Non-users	Non-users	0	No	1	Desire for more children	2	Never had sex	0	0.89577
226 13 5	20	20-24	2	Rural	2	Secondary	2	Apostolic sec	2	Richer	4	Yes	1	1	Pill	Modern users	Modern users	2	Yes	2	Desire for more children	2	Active in the last 4 weeks	1	0.89577
226 18 4	17	15-19	1	Rural	2	Secondary	2	Protestant	4	Richer	4	None	0	0	No method	Non-users	Non-users	0	No	1	Desire for more children	2	Never had sex	0	0.89577
226 19 3	16	15-19	1	Rural	2	Secondary	2	Apostolic sec	2	Pooerer	2	None	0	0	No method	Non-users	Non-users	0	No	1	Desire for more children	2	Never had sex	0	0.89577
227 2 3	23	20-24	2	Urban	1	Higher	3	Protestant	4	Richest	5	None	0	0	No method	Non-users	Non-users	0	No	1	Desire for more children	2	Never had sex	0	0.780281
227 6 3	24	20-24	2	Urban	1	Higher	3	Protestant	4	Richest	5	None	0	0	No method	Non-users	Non-users	0	No	1	Desire for more children	2	Never had sex	0	0.780281
227 6 4	19	15-19	1	Urban	1	Secondary	2	Protestant	4	Richest	5	None	0	0	No method	Non-users	Non-users	0	No	1	Desire for more children	2	Never had sex	0	0.780281
227 8 8	24	20-24	2	Urban	1	Secondary	2	Protestant	4	Richest	5	Yes	1	3	Injections	Modern users	Modern users	2	Yes	2	Desire for more children	2	Active in the last 4 weeks	1	0.780281
227 11 2	18	15-19	1	Urban	1	Secondary	2	Pentecostal	3	Richer	4	None	0	0	No method	Non-users	Non-users	0	No	1	Desire for more children	2	Never had sex	0	0.780281
227 12 4	18	15-19	1	Urban	1	Secondary	2	Pentecostal	3	Richest	5	None	0	0	No method	Non-users	Non-users	0	No	1	Desire for more children	2	Never had sex	0	0.780281
227 12 7	20	20-24	2	Urban	1	Secondary	2	Pentecostal	3	Richest	5	None	0	0	No method	Non-users	Non-users	0	No	1	Desire for more children	2	Never had sex	0	0.780281
227 13 5	17	15-19	1	Urban	1	Secondary	2	Protestant	4	Richest	5	None	0	0	No method	Non-users	Non-users	0	No	1	Desire for more children	2	Never had sex	0	0.780281
227 14 3	15	15-19	1	Urban	1	Secondary	2	Pentecostal	3	Richer	4	None	0	0	No method	Non-users	Non-users	0	No	1	Desire for more children	2	Never had sex	0	0.780281
228 3 5	21	20-24	2	Urban	1	Secondary	2	Apostolic sec	2	Richest	5	None	0	0	No method	Non-users	Non-users	0	No	1	Desire for more children	2	Never had sex	0	0.486903
228 6 3	19	15-19	1	Urban	1	Secondary	2	Pentecostal	3	Richest	5	None	0	0	No method	Non-users	Non-users	0	No	1	Desire for more children	2	Never had sex	0	0.486903
228 6 4	20	20-24	2	Urban	1	Higher	3	Pentecostal	3	Richest	5	None	0	0	No method	Non-users	Non-users	0	No	1	Desire for more children	2	Not active in the last 4 weeks not postpartum abstinence	3	0.486903
228 9 5	22	20-24	2	Urban	1	Higher	3	Roman catholic	5	Richer	4	None	0	0	No method	Non-users	Non-users	0	No	1	Desire for more children	2	Not active in the last 4 weeks not postpartum abstinence	3	0.486903
228 12 3	17	15-19	1	Urban	1	Secondary	2	Protestant	4	Richest	5	None	0	0	No method	Non-users	Non-users	0	No	1	Desire for more children	2	Never had sex	0	0.486903
228 13 1	22	20-24	2	Urban	1	Secondary	2	Pentecostal	3	Richest	5	Yes	1	1	Pill	Modern users	Modern users	2	Yes	2	Desire for more children	2	Active in the last 4 weeks	1	0.486903
228 18 2	19	15-19	1	Urban	1	Secondary	2	Protestant	4	Richer	4	None	0	0	No method	Non-users	Non-users	0	Yes	2	Desire for more children	2	Active in the last 4 weeks	1	0.486903
228 20 2	22	20-24	2	Urban	1	Secondary	2	Apostolic sec	2	Richer	4	Yes	1	1	Pill	Modern users	Modern users	2	Yes	2	Desire for more children	2	Active in the last 4 weeks	1	0.486903
228 23 2	16	15-19	1	Urban	1	Secondary	2	Protestant	4	Richer	4	None	0	0	No method	Non-users	Non-users	0	No	1	Desire for more children	2	Never had sex	0	0.486903
228 25 1	18	15-19	1	Urban	1	Secondary	2	Apostolic sec	2	Richer	4	Yes	1	1	Pill	Modern users	Modern users	2	Yes	2	Desire for more children	2	Active in the last 4 weeks	1	0.486903
228 26 7	22	20-24	2	Urban	1	Secondary	2	Protestant	4	Richest	5	None	0	0	No method	Non-users	Non-users	0	No	1	Desire for more children	2	Never had sex	0	0.486903
228 26 8	19	15-19	1	Urban	1	Secondary	2	Protestant	4	Richest	5	None	0	0	No method	Non-users	Non-users	0	No	1	Desire for more children	2	Never had sex	0	0.486903
229 5 2	24	20-24	2	Rural	2	Primary	1	Pentecostal	3	Pooerest	1	Yes	1	0	No method	Non-users	Non-users	0	Yes	2	Desire for more children	2	Active in the last 4 weeks	1	0.601413
229 13 2	18	15-19	1	Rural	2	Secondary	2	Other christian	6	Pooerest	1	Yes	1	0	No method	Non-users	Non-users	0	Yes	2	Desire for more children	2	Not active in the last 4 weeks postpartum abstinence	2	0.601413
229 15 2	23	20-24	2	Rural	2	Primary	1	Pentecostal	3	Pooerest	1	Yes	1	1	Pill	Modern users	Modern users	2	Yes	2	Desire for more children	2	Active in the last 4 weeks	1	0.601413
229 21 3	19	15-19	1	Rural	2	Secondary	2	Protestant	4	Middle	3	None	0	0	No method	Non-users	Non-users	0	No	1	Desire for more children	2	Never had sex	0	0.601413
229 21 4	15	15-19	1	Rural	2	Secondary	2	Protestant	4	Middle	3	None	0	0	No method	Non-users	Non-users	0	No	1	Desire for more children	2	Never had sex	0	0.601413
229 23 2	17	15-19	1	Rural	2	Secondary	2	Pentecostal	3	Pooerest	1	None	0	0	No method	Non-users	Non-users	0	No	1	Desire for more children	2	Never had sex	0	0.601413
229 27 6	19	15-19	1	Rural	2	Primary	1	Other christian	6	Pooerest	1	Yes	1	3	Injections	Modern users	Modern users	2	No	1	Desire for more children	2	Active in the last 4 weeks	1	0.601413
230 5 2	18	15-19	1	Rural	2	Secondary	2	Apostolic sec	2	Pooerest	1	Yes	1	1	Pill	Modern users	Modern users	2	Yes	2	Desire for more children	2	Active in the last 4 weeks	1	0.747058
230 13 2	21	20-24	2	Rural	2	Primary	1	Apostolic sec	2	Pooerest	1	None	0	0	No method	Non-users	Non-users	0	No	1	Desire for more children	2	Never had sex	0	0.747058
230 17 2	19	15-19	1	Rural	2	Primary	1	Apostolic sec	2	Pooerer	2	Yes	1	1	Pill	Modern users	Modern users	2	Yes	2	Desire for more children	2	Not active in the last 4 weeks not postpartum abstinence	3	0.747058
230 19 2	22	20-24	2	Rural	2	Primary	1	Apostolic sec	2	Middle	3	Yes	1	1	Pill	Modern users	Modern users	2	Yes	2	Desire for more children	2	Active in the last 4 weeks	1	0.747058
230 21 2	15	15-19	1	Rural	2	Secondary	2	None	1	Middle	3	None	0	0	No method	Non-users	Non-users	0	No	1	Desire for more children	2	Never had sex	0	0.747058
230 23 2	20	20-24	2	Rural	2	Secondary	2	Apostolic sec	2	Pooerest	1	Yes	1	1	Pill	Modern users	Modern users	2	Yes	2	Desire for more children	2	Active in the last 4 weeks	1	0.747058
231 2 3	17	15-19	1	Rural	2	Secondary	2	Protestant	4	Richer	4	None	0	0	No method	Non-users	Non-users	0	No	1	Desire for more children	2	Never had sex	0	1.09095
231 7 2	23	20-24	2	Rural	2	Secondary	2	Protestant	4	Middle	3	Yes	1	1	Pill	Modern users	Modern users	2	Yes	2	Desire for more children	2	Active in the last 4 weeks	1	1.09095
231 15 2	21	20-24	2	Rural	2	Secondary	2	Pentecostal	3	Richer	4	Yes	1	1	Pill	Modern users	Modern users	2	Yes	2	Desire for more children	2	Active in the last 4 weeks	1	1.09095
231 23 4	24	20-24	2	Rural	2	Secondary	2	None	1	Middle	3	Yes	1	3	Injections	Modern users	Modern users	2	Yes	2	Desire for more children	2	Active in the last 4 weeks	1	1.09095
231 25 2	21	20-24	2	Rural	2	Secondary	2	Pentecostal	3	Middle	3	Yes	1	1	Pill	Modern users	Modern users	2	Yes	2	Desire for more children	2	Active in the last 4 weeks	1	1.09095
232 8 2	23	20-24	2	Rural	2	Secondary	2	Apostolic sec	2	Richer	4	Yes	1	1	Pill	Modern users	Modern users	2	Yes	2	Desire for more children	2	Active in the last 4 weeks	1	1.00053
232 15 2	21	20-24	2	Rural	2	Secondary	2	Roman catholic	5	Richer	4	Yes	1	3	Injections	Modern users	Modern users	2	Yes	2	Desire for more children	2	Active in the last 4 weeks	1	1.00053
232 22 4	15	15-19	1	Rural	2	Secondary	2	Other christian	6	Pooerer	2	None	0	5	Male Condom	Modern users	Modern users	2	No	1	Desire for more children	2	Not active in the last 4 weeks not postpartum abstinence	3	1.00053
232 23 2	15	15-19	1	Rural	2	Secondary	2	Pentecostal	3	Richer	4	None	0	0	No method	Non-users	Non-users	0	No	1	Desire for more children	2	Never had sex	0	1.00053
232 24 1	20	20-24	2	Rural	2	Primary	1	Apostolic sec	2	Pooerer	2	Yes	1	5	Male Condom	Modern users	Modern users	2	No	1	Desire for more children	2	Active in the last 4 weeks	1	1.00053
232 24 2	22	20-24	2	Rural	2	Primary	1	Apostolic sec	2	Pooerer	2	Yes	1	5	Male Condom	Modern users	Modern users	2	No	1	Desire for more children	2	Not active in the last 4 weeks not postpartum abstinence	3	1.00053
232 25 3	16	15-19	1	Rural	2	Primary	1	Apostolic sec	2	Richest	5	None	0	0	No method	Non-users	Non-users	0	No	1	Desire for more children	2	Never had sex	0	1.00053
233 5 4	17	15-19	1	Rural	2	Secondary	2	Protestant	4	Richer	4	None	0	0	No method	Non-users	Non-users	0	No	1	Desire for more children	2	Never had sex	0	1.06373
233 6 3	15	15-19	1	Rural	2	Primary	1	Apostolic sec	2	Pooerest	1	None	0	0	No method	Non-users	Non-users	0	No	1	Desire for more children	2	Not active in the last 4 weeks not postpartum abstinence	3	1.06373
233 9 5	17	15-19	1	Rural	2	Secondary	2	Other christian	6	Middle	3	None	0	0	No method	Non-users	Non-users	0	No	1	Desire for more children	2	Never had sex	0	1.06373
233 16 3	20	20-24	2	Rural	2	Secondary	2	Roman catholic	5	Richest	5	None	0	0	No method	Non-users	Non-users	0	No	1	Desire for more children	2	Not active in the last 4 weeks not postpartum abstinence	3	1.06373
233 16 4	15	15-19	1	Rural	2	Secondary	2	Apostolic sec	2	Richest	5	None	0	0	No method	Non-users	Non-users	0	No	1	Desire for more children	2	Never had sex	0	1.06373
233 20 2	21	20-24	2	Rural	2	Primary	1	Apostolic sec	2	Pooerer	2	Yes	1	3	Injections	Modern users	Modern users	2	Yes	2	Desire for more children	2	Active in the last 4 weeks	1	1.06373
233 20 4	18	15-19	1	Rural	2	Primary	1	Apostolic sec	2	Pooerer	2	None	0	0	No method	Non-users	Non-users	0	No	1	Desire for more children	2	Not active in the last 4 weeks not postpartum abstinence	3	1.06373
233 24 2	16	15-19	1	Rural	2	Secondary	2	Protestant	4	Pooerest	1	None	0	0	No method	Non-users	Non-users	0	No	1	Desire for more children	2	Not active in the last 4 weeks not postpartum abstinence	3	1.06373
233 26 2	24	20-24	2	Rural	2	Secondary	2	Apostolic sec	2	Pooerer	2	Yes	1	1	Pill	Modern users	Modern users	2	Yes	2	Desire for more children	2	Active in the last 4 weeks	1	1.06373
233 27 2	22	20-24	2	Rural	2	Secondary	2	Apostolic sec	2	Pooerest	1	Yes	1	1	Pill	Modern users	Modern users	2	Yes	2	Desire for more children	2	Active in the last 4 weeks	1	1.06373
234 2 4	15	15-19	1	Urban	1	Secondary	2	Protestant	4	Richest	5	None	0	0	No method	Non-users	Non-users	0	No	1	Desire for more children	2	Never had sex	0	0.500762
234 15 3	19	15-19	1	Urban	1	Secondary	2	Roman catholic	5	Richest	5	None	0	0	No method	Non-users	Non-users	0	No	1	Desire for more children	2	Never had sex	0	0.500762
234 15 7	16	15-19	1	Urban	1	Secondary	2	Roman catholic	5	Richest	5	None	0	0	No method	Non-users	Non-users	0	No	1	Desire for more children	2	Never had sex	0	0.500762
234 19 2	19	15-19	1	Urban	1	Secondary	2	Apostolic sec	2	Richest	5	None	0	0	No method	Non-users	Non-users	0	Yes	2	Desire for more children	2	Active in the last 4 weeks	1	0.500762
235 1 1	23	20-24	2	Urban	1	Secondary	2	Roman catholic	5	Richer	4	Yes	1	0	No method	Non-users	Non-users	0	Yes	2	Desire for more children	2	Active in the last 4 weeks	1	0.458176
235 5 1	22	20-24	2	Urban	1	Secondary	2	Other christian	6	Richest	5	None	0	0	No method	Non-users	Non-users	0	No	1	Desire for more children	2	Never had sex	0	0.458176
235 8 4	15	15-19	1	Urban	1	Secondary	2	Apostolic sec	2	Richest	5	None	0	0	No method	Non-users	Non-users	0	No	1	Desire for more children	2	Never had sex	0	0.458176
235 8 5	17	15-19	1	Urban	1	Secondary	2	Apostolic sec	2	Richest	5	None	0	0	No method	Non-users	Non-users	0	No	1	Desire for more children	2	Never had sex	0	0.458176
235 18 6	21	20-24	2	Urban	1	Secondary	2	Pentecostal	3	Richest	5	None	0	0	No method	Non-users	Non-users	0	No	1	Desire for more children	2	Never had sex	0	0.458176
235 18 8	17	15-19	1	Urban	1	Secondary	2	Roman catholic	5	Richest	5	None	0	0	No method	Non-users	Non-users	0	No	1	Desire for more children	2	Never had sex	0	0.458176
235 24 3	23	20-24	2	Urban	1	Higher	3	Pentecostal	3	Richest	5	None	0	0	No method	Non-users	Non-users	0	No	1	Desire for more children	2	Never had sex	0	0.458176
235 24 4	17	15-19	1	Urban	1	Secondary	2	Protestant	4	Richest	5	None	0	0	No method	Non-users	Non-users	0	No	1	Desire for more children	2	Never had sex	0	0.458176
235 27 2	17	15-19	1	Urban	1	Primary	1	Other christian	6	Richest	5	None	0	0	No method	Non-users	Non-users	0	No	1	Desire for more children	2	Never had sex	0	0.458176
236 2 3	20	20-24	2	Rural	2	Secondary	2	Pentecostal	3	Middle	3	None	0	0	No method	Non-users	Non-users	0	No	1	Desire for more children	2	Never had sex	0	1.36649
236 3 1	21	20-24	2	Rural	2	Secondary	2	Apostolic sec	2	Pooerest	1	Yes	1	1	Pill	Modern users	Modern users	2	Yes	2	Desire for more children	2	Not active in the last 4 weeks not postpartum abstinence	3	1.36649
236 6 9	23	20-24	2	Rural	2	Primary	1	Pentecostal	3	Pooerer	2	Yes	1	0	No method	Non-users	Non-users	0	Yes	2	Desire for more children	2	Not active in the last 4 weeks postpartum abstinence	2	1.36649
236 9 4	18	15-19	1	Rural	2	Secondary	2	Apostolic sec	2	Pooerer	2	None	0	0	No method	Non-users	Non-users	0	No	1	Desire for more children	2	Never had sex	0	1.36649
236 13 2	23	20-24	2	Rural	2	Secondary	2	Apostolic sec	2	Pooerest	1	Yes	1	1	Pill	Modern users	Modern users	2	Yes	2	Desire for more children	2	Active in the last 4 weeks	1	1.36649
236 19 7	22	20-24	2	Rural	2	Primary	1	Apostolic sec	2	Pooerer	2	Yes	1	1	Pill	Modern users	Modern users	2	Yes	2	Desire for more children	2	Active in the last 4 weeks	1	1.36649
236 20 4	21	20-24	2	Rural	2	Primary	1	Apostolic sec	2	Pooerer	2	Yes	1	1	Pill	Modern users	Modern users	2	Yes	2	Desire for more children	2	Active in the last 4 weeks	1	1.36649
236 22 2	16	15-19	1	Rural	2	Secondary	2	Apostolic sec	2	Pooerer	2	None	0	0	No method	Non-users	Non-users	0	No	1	Desire for more children	2	Never had sex	0	1.36649
237 1 3	19	15-19	1	Urban	1	Higher	3	Other christian	6	Richest	5	None	0	5	Male Condom	Modern users	Modern users	2	No	1	Desire for more children	2	Active in the last 4 weeks	1	0.811859
237 4 6	21	20-24	2	Urban	1	Secondary	2	Pentecostal	3	Richest	5	None	0	0	No method	Non-users	Non-users	0	No	1	Desire for more children	2	Never had sex	0	0.811859
237 8 3	21	20-24	2	Urban	1	Secondary	2	Pentecostal	3	Richest	5	None	0	0	No method	Non-users	Non-users	0	No	1	Desire for more children	2	Not active in the last 4 weeks not postpartum abstinence	3	0.811859
237 11 5	24	20-24	2	Urban	1	Secondary	2	Protestant	4	Richest	5	Yes	1	3	Injections	Modern users	Modern users	2	Yes	2	Desire for more children	2	Active in the last 4 weeks	1	0.811859
237 19 4	23	20-24	2	Urban	1	Higher	3	Protestant	4	Richest	5	None	0	0	No method	Non-users	Non-users	0	No	1	Desire for more children	2	Not active in the last 4 weeks not postpartum abstinence	3	0.811859
237 19 5	20	20-24	2	Urban	1	Higher	3	Pentecostal	3	Richest	5	None	0	0	No method	Non-users	Non-users	0	No	1	Desire for more children	2	Never had sex	0	0.811859
237 26 2	16	15-19	1	Urban	1	Secondary	2	Pentecostal	3	Richest	5	None	0	0	No method	Non-users	Non-users	0	No	1	Desire for more children	2	Never had sex	0	0.811859
237 27 5	21	20-24	2	Urban	1	Secondary	2	Pentecostal	3	Richest	5	None	0	0	No method	Non-users	Non-users	0	No	1	Desire for more children	2	Never had sex	0	0.811859
237 28 2	24	20-24	2	Urban	1	Secondary	2	Pentecostal	3	Richest	5	Yes	1	1	Pill	Modern users	Modern users	2	No	1	Desire for more children	2	Not active in the last 4 weeks postpartum abstinence	2	0.811859
238 2 2	23	20-24	2	Rural	2	Primary	1	Apostolic sec	2	Pooerest	1	Yes	1	3	Injections	Modern users	Modern users	2	Yes	2	Desire for more children	2	Active in the last 4 weeks	1	1.41752
238 8 4	17	15-19	1	Rural	2	Secondary	2	Roman catholic	5	Pooerest	1	None	0	0	No method	Non-users	Non-users	0	No	1	Desire for more children	2	Not active in the last 4 weeks not postpartum abstinence	3	1.41752
238 13 2	24	20-24	2	Rural	2	Primary	1	Pentecostal	3	Pooerest	1	Yes	1	11	Implants/Norplant	LARC users	LARC users	1	No	1	Desire for more children	2	Not active in the last 4 weeks postpartum abstinence	2	1.41752
238 19 2	16	15-19	1	Rural	2	Secondary	2	Pentecostal	3	Middle	3	None	0	0	No method	Non-users	Non-users	0	No	1	Desire for more children	2	Never had sex	0	1.41752
238 26 5	18	15-19	1	Rural	2	Secondary	2	Apostolic sec	2	Pooerest	1	None	0	0	No method	Non-users	Non-users	0	No	1	Desire for more children	2	Never had sex	0	1.41752
239 1 8	18	15-19	1	Urban	1	Primary	1	Pentecostal	3	Richest	5	None	0	0	No method	Non-users	Non-users	0	No	1	Desire for more children	2	Never had sex	0	0.670946
239 3 3	19	15-19	1	Urban	1	Secondary	2	Pentecostal	3	Richest	5	None	0	0	No method	Non-users	Non-users	0	No	1	Desire for more children	2	Never had sex	0	0.670946
239 5 3	19	15-19	1	Urban	1	Secondary	2	Protestant	4	Richest	5	None	0	5	Male Condom	Modern users	Modern users	2	No	1	Desire for more children	2	Active in the last 4 weeks	1	0.670946
239 7 5	20	20-24	2	Urban	1	Primary	1	Apostolic sec	2	Richest	5	Yes	1	1	Pill	Modern users	Modern users	2	Yes	2	Desire for more children	2	Not active in the last 4 weeks not postpartum abstinence	3	0.670946
239 12 3	23	20-24	2	Urban	1	No education	0	Other christian	6	Richest	5	Yes	1	11	Implants/Norplant	LARC users	LARC users	1	No	1	Desire for more children	2	Not active in the last 4 weeks not postpartum abstinence	3	0.670946
239 19 2	17	15-19	1	Urban	1	Secondary	2	Protestant	4	Richest	5	None	0	0	No method	Non-users	Non-users	0	No	1	Desire for more children	2	Never had sex	0	0.670946
239 26 2	20	20-24	2	Urban	1	Higher	3	Other christian	6	Richest	5	None	0	5	Male Condom	Modern users	Modern users	2	No	1	Desire for more children	2	Not active in the last 4 weeks not postpartum abstinence	3	0.670946
239 26 3	17	15-19	1	Urban	1	Secondary	2	Other christian	6	Richest	5	None	0	0	No method	Non-users	Non-users	0	No	1	Desire for more children	2	Never had sex	0	0.670946
239 28 8	20	20-24	2	Urban	1	Primary	1	Apostolic sec	2	Richest	5	Yes	1	5	Male Condom	Modern users	Modern users	2	Yes	2	Desire for more children	2	Not active in the last 4 weeks not postpartum abstinence	3	0.670946
239 28 9	24	20-24	2	Urban	1	Primary	1	Apostolic sec	2	Richest	5	Yes	1	5	Male Condom	Modern users	Modern users	2	Yes	2	Desire for more children	2	Active in the last 4 weeks	1	0.670946
240 9 2	23	20-24	2	Rural	2	Primary	1	Pentecostal	3	Pooerer	2	Yes	1	3	Injections	Modern users	Modern users	2	Yes	2	Desire for more children	2	Active in the last 4 weeks	1	1.3144
240 11 2	23	20-24	2	Rural	2	Primary	1	None	1	Pooerest	1	Yes	1	1	Pill	Modern users	Modern users	2	Yes	2	Desire for more children	2	Not active in the last 4 weeks not postpartum abstinence	3	1.3144
240 15 2	24	20-24	2	Rural	2	Secondary	2	Apostolic sec	2	Pooerest	1	Yes	1	1	Pill	Modern users	Modern users	2	Yes	2	Desire for more children	2	Active in the last 4 weeks	1	1.3144
240 20 2	19	15-19	1	Rural	2	Primary	1	None	1	Pooerest	1	Yes	1	1	Pill	Modern users	Modern users	2	Yes	2	Desire for more children	2	Active in the last 4 weeks	1	1.3144
240 25 3	15	15-19	1	Rural	2	Primary	1	Pentecostal	3	Pooerer	2	None	0	0	No method	Non-users	Non-users	0	No	1	Desire for more children	2	Never had sex	0	1.3144
241 2 4	17	15-19	1	Rural	2	Primary	1	Apostolic sec	2	Pooerer	2	Yes	1	3	Injections	Modern users	Modern users	2	No	1	Desire for more children	2	Not active in the last 4 weeks postpartum abstinence	2	0.525116
241 9 2	20	20-24	2	Rural	2	Primary	1	Other christian	6	Pooerest	1	Yes	1	11	Implants/Norplant	LARC users	LARC users	1	Yes	2	Desire for more children	2	Active in the last 4 weeks	1	0.525116
241 11 4	18	15-19	1	Rural	2	Secondary	2	Roman catholic	5	Pooerer	2	None	0	5	Male Condom	Modern users	Modern users	2	No	1	Desire for more children	2	Not active in the last 4 weeks not postpartum abstinence	3	0.525116
241 11 7	15	15-19	1	Rural	2	Secondary	2	None	1	Pooerer	2	None	0	0	No method	Non-users	Non-users	0	No	1	Desire for more children	2	Never had sex	0	0.525116
241 21 2	15	15-19	1	Rural	2	Primary	1	Apostolic sec	2	Pooerest	1	None	0	0	No method	Non-users	Non-users	0	No	1	Desire for more children	2	Never had sex	0	0.525116
242 5 2	22	20-24	2	Urban	1	Secondary	2	Apostolic sec	2	Richest	5	Yes	1	1	Pill	Modern users	Modern users	2	Yes	2	Desire for more children	2	Active in the last 4 weeks	1	1.06118
242 18 3	19	15-19	1	Urban	1	Secondary	2	Pentecostal	3	Richest	5	None	0	0	No method	Non-users	Non-users	0	No	1	Desire for more children	2	Never had sex	0	1.06118
242 18 9	18	15-19	1	Urban	1	Secondary	2	Pentecostal	3	Richest	5	None	0	0	No method	Non-users	Non-users	0	No	1	Desire for more children	2	Never had sex	0	1.06118
242 29 2	17	15-19	1	Urban	1	Secondary	2	Pentecostal	3	Richest	5	None	0	0	No method	Non-users	Non-users	0	No	1	Desire for more children	2	Never had sex	0	1.06118
243 1 2	17	15-19	1	Rural	2	Secondary	2	Pentecostal	3	Middle	3	None	0	0	No method	Non-users	Non-users	0	No	1	Desire for more children	2	Never had sex	0	1.22689
243 4 2	17	15-19	1	Rural	2	Secondary	2	Pentecostal	3	Richer	4	None	0	0	No method	Non-users	Non-users	0	No	1	Desire for more children	2	Never had sex	0	1.22689
243 9 5	18	15-19	1	Rural	2	Secondary	2	Apostolic sec	2	Middle	3	Yes	1	11	Implants/Norplant	LARC users	LARC users	1	Yes	2	Desire for more children	2	Active in the last 4 weeks	1	1.22689
243 9 6	16	15-19	1	Rural	2	Secondary	2	Apostolic sec	2	Middle	3	None	0	0	No method	Non-users	Non-users	0	No	1	Desire for more children	2	Never had sex	0	1.22689
243 25 3	18	15-19	1	Rural	2	Secondary	2	Pentecostal	3	Middle	3	Yes	1	11	Implants/Norplant	LARC users	LARC users	1	Yes	2	Desire for more children	2	Active in the last 4 weeks	1	1.22689
243 28 2	16	15-19	1	Rural	2	Secondary	2	Protestant	4	Middle	3	None	0	0	No method	Non-users	Non-users	0	No	1	Desire for more children	2	Never had sex	0	1.22689
243 29 3	16	15-19	1	Rural	2	Secondary	2	Pentecostal	3	Richer	4	None	0	0	No method	Non-users	Non-users	0	No	1	Desire for more children	2	Never had sex	0	1.22689
244 2 1	24	20-24	2	Urban	1	Secondary	2	Pentecostal	3	Richer	4	Yes	1	0	No method	Non-users	Non-users	0	Yes	2	Desire for more children	2	Active in the last 4 weeks	1	0.223447
244 15 2	20	20-24	2	Urban	1	Secondary	2	Pentecostal	3	Richer	4	Yes	1	1	Pill	Modern users	Modern users	2	Yes	2	Desire for more children	2	Active in the last 4 weeks	1	0.223447
244 22 2	20	20-24	2	Urban	1	Secondary	2	Apostolic sec	2	Richest	5	None	0	0	No method	Non-users	Non-users	0	Yes	2	Desire for more children	2	Active in the last 4 weeks	1	0.223447
244 23 5	18	15-19	1	Urban	1	Secondary	2	Pentecostal	3	Richest	5	None	0	0	No method	Non-users	Non-users	0	No	1	Desire for more children	2	Never had sex	0	0.223447
244 25 2	20	20-24	2	Urban	1	Secondary	2	Protestant	4	Richer	4	Yes	1	0	No method	Non-users	Non-users	0	No	1	Desire for more children	2	Not active in the last 4 weeks not postpartum abstinence	3	0.223447
245 17 5	15	15-19	1	Rural	2	Secondary	2	Pentecostal	3	Pooerest	1	None	0	0	No method	Non-users	Non-users	0	No	1	Desire for more children	2	Never had sex	0	1.03496
245 18 2	17	15-19	1	Rural	2	Secondary	2	Apostolic sec	2	Middle	3	None	0	0	No method	Non-users	Non-users	0	No	1	Desire for more children	2	Never had sex	0	1.03496
245 22 4	16	15-19	1	Rural	2	Primary	1	Pentecostal	3	Richer	4	Yes	1	1	Pill	Modern users	Modern users	2	Yes	2	Desire for more children	2	Active in the last 4 weeks	1	1.03496
245 23 4	17	15-19	1	Rural	2	Secondary	2	Pentecostal	3	Richer	4	Yes	1	0	No method	Non-users	Non-users	0	No	1	Desire for more children	2	Not active in the last 4 weeks postpartum abstinence	2	1.03496
245 27 5	20	20-24	2	Rural	2	Secondary	2	Roman catholic	5	Richer	4	None	0	0	No method	Non-users	Non-users	0	No	1	Desire for more children	2	Never had sex	0	1.03496
245 28 1	19	15-19	1	Rural	2	Secondary	2	Pentecostal	3	Middle	3	Yes	1	1	Pill	Modern users	Modern users	2	Yes	2	Desire for more children	2	Active in the last 4 weeks	1	1.03496
246 17 5	20	20-24	2	Urban	1	Secondary	2	Roman catholic	5	Richest	5	None	0	0	No method	Non-users	Non-users	0	No	1	Desire for more children	2	Not active in the last 4 weeks not postpartum abstinence	3	0.619714
246 19 1	20	20-24	2	Urban	1	Secondary	2	Pentecostal	3	Richest	5	None	0	0	No method	Non-users	Non-users	0	No	1	Desire for more children	2	Never had sex	0	0.619714
246 26 7	16	15-19	1	Urban	1	Secondary	2	Apostolic sec	2	Richest	5	None	0	0	No method	Non-users	Non-users	0	No	1	Desire for more children	2	Not active in the last 4 weeks not postpartum abstinence	3	0.619714
246 28 2	24	20-24	2	Urban	1	Higher	3	Protestant	4	Richest	5	None	0	5	Male Condom	Modern users	Modern users	2	No	1	Desire for more children	2	Active in the last 4 weeks	1	0.619714
247 14 2	24	20-24	2	Urban	1	Higher	3	Apostolic sec	2	Richest	5	Yes	1	0	No method	Non-users	Non-users	0	Yes	2	Desire for more children	2	Active in the last 4 weeks	1	0.550306
247 24 1	23	20-24	2	Urban	1	Secondary	2	Roman catholic	5	Richest	5	None	0	5	Male Condom	Modern users	Modern users	2	No	1	Desire for more children	2	Not active in the last 4 weeks not postpartum abstinence	3	0.550306
247 29 5	19	15-19	1	Urban	1	Secondary	2	Protestant	4	Richest	5	None	0	0	No method	Non-users	Non-users	0	No	1	Desire for more children	2	Never had sex	0	0.550306
248 4 2	20	20-24	2	Rural	2	Secondary	2	Protestant	4	Pooerer	2	Yes	1	11	Implants/Norplant	LARC users	LARC users	1	Yes	2	Desire for more children	2	Active in the last 4 weeks	1	0.765581
248 5 7	24	20-24	2	Rural	2	Secondary	2	Pentecostal	3	Richer	4	Yes	1	11	Implants/Norplant	LARC users	LARC users	1	Yes	2	Desire for more children	2	Active in the last 4 weeks	1	0.765581
248 6 3	16	15-19	1	Rural	2	Secondary	2	Protestant	4	Richest	5	None	0	0	No method	Non-users	Non-users	0	No	1	Desire for more children	2	Never had sex	0	0.765581
248 11 5	15	15-19	1	Rural	2	Secondary	2	Apostolic sec	2	Pooerest	1	None	0	0	No method	Non-users	Non-users	0	No	1	Desire for more children	2	Never had sex	0	0.765581
248 14 3	16	15-19	1	Rural	2	Secondary	2	Apostolic sec	2	Pooerest	1	None	0	0	No method	Non-users	Non-users	0	No	1	Desire for more children	2	Never had sex	0	0.765581
249 11 1	20	20-24	2	Urban	1	Primary	1	Apostolic sec	2	Richer	4	Yes	1	3	Injections	Modern users	Modern users	2	Yes	2	Desire for more children	2	Not active in the last 4 weeks not postpartum abstinence	3	0.720481
249 18 1	23	20-24	2	Urban	1	Secondary	2	Pentecostal	3	Richer	4	Yes	1	11	Implants/Norplant	LARC users	LARC users	1	Yes	2	Desire for more children	2	Not active in the last 4 weeks postpartum abstinence	2	0.720481
249 24 2	23	20-24	2	Urban	1	Secondary	2	Pentecostal	3	Richer	4	Yes	1	11	Implants/Norplant	LARC users	LARC users	1	Yes	2	Desire for more children	2	Active in the last 4 weeks	1	0.720481
250 2 4	18	15-19	1	Urban	1	Secondary	2	Protestant	4	Richest	5	None	0	0	No method	Non-users	Non-users	0	No	1	Desire for more children	2	Never had sex	0	0.390194
250 3 2	21	20-24	2	Urban	1	Secondary	2	Other christian	6	Richest	5	Yes	1	0	No method	Non-users	Non-users	0	Yes	2	Desire for more children	2	Active in the last 4 weeks	1	0.390194
250 16 3	17	15-19	1	Urban	1	Secondary	2	Pentecostal	3	Richer	4	None	0	0	No method	Non-users	Non-users	0	No	1	Desire for more children	2	Never had sex	0	0.390194
250 22 2	20	20-24	2	Urban	1	Secondary	2	None	1	Richer	4	Yes	1	1	Pill	Modern users	Modern users	2	Yes	2	Desire for more children	2	Active in the last 4 weeks	1	0.390194
250 24 3	16	15-19	1	Urban	1	Secondary	2	Apostolic sec	2	Richest	5	None	0	0	No method	Non-users	Non-users	0	No	1	Desire for more children	2	Never had sex	0	0.390194
250 28 2	20	20-24	2	Urban	1	Primary	1	Pentecostal	3	Richer	4	Yes	1	1	Pill	Modern users	Modern users	2	Yes	2	Desire for more children	2	Active in the last 4 weeks	1	0.390194
251 1 1	24	20-24	2	Urban	1	Secondary	2	Pentecostal	3	Richest	5	Yes	1	3	Injections	Modern users	Modern users	2	Yes	2	Desire for more children	2	Active in the last 4 weeks	1	0.588527
251 2 2	24	20-24	2	Urban	1	Secondary	2	Pentecostal	3	Richest	5	Yes	1	3	Injections	Modern users	Modern users	2	Yes	2	Desire for more children	2	Active in the last 4 weeks	1	0.588527
251 6 4	17	15-19	1	Urban	1	Secondary	2	Pentecostal	3	Richer	4	None	0	0	No method	Non-users	Non-users	0	No	1	Desire for more children	2	Never had sex	0	0.588527
251 6 5	15	15-19	1	Urban	1	Secondary	2	Pentecostal	3	Richer	4	None	0	0	No method	Non-users	Non-users	0	No	1	Desire for more children	2	Never had sex	0	0.588527
251 13 1	16	15-19	1	Urban	1	Primary	1	Traditional	6	Richer	4	None	0	0	No method	Non-users	Non-users	0	No	1	Desire for more children	2	Never had sex	0	0.588527
251 20 3	20	20-24	2	Urban	1	Secondary	2	Apostolic sec	2	Richest	5	None	0	0	No method	Non-users	Non-users	0	No	1	Desire for more children	2	Not active in the last 4 weeks not postpartum abstinence	3	0.588527
251 22 3	16	15-19	1	Urban	1	Secondary	2	Protestant	4	Richest	5	None	0	0	No method	Non-users	Non-users	0	No	1	Desire for more children	2	Never had sex	0	0.588527
251 25 3	21	20-24	2	Urban	1	Secondary	2	Pentecostal	3	Richer	4	None	0	0	No method	Non-users	Non-users	0	No	1	Desire for more children	2	Never had sex	0	0.588527
251 28 6	19	15-19	1	Urban	1	Secondary	2	Protestant	4	Richest	5	None	0	0	No method	Non-users	Non-users	0	No	1	Desire for more children	2	Never had sex	0	0.588527
251 29 3	15	15-19	1	Urban	1	Secondary	2	None	1	Richer	4	None	0	0	No method	Non-users	Non-users	0	No	1	Desire for more children	2	Never had sex	0	0.588527
252 3 2	16	15-19	1	Rural	2	Secondary	2	Roman catholic	5	Middle	3	None	0	0	No method	Non-users	Non-users	0	No	1	Desire for more children	2	Never had sex	0	1.22462
252 9 3	17	15-19	1	Rural	2	Secondary	2	Protestant	4	Pooerer	2	None	0	0	No method	Non-users	Non-users	0	No	1	Desire for more children	2	Never had sex	0	1.22462
252 14 2	20	20-24	2	Rural	2	Secondary	2	Apostolic sec	2	Middle	3	Yes	1	1	Pill	Modern users	Modern users	2	Yes	2	Desire for more children	2	Active in the last 4 weeks	1	1.22462
252 20 4	17	15-19	1	Rural	2	Secondary	2	Apostolic sec	2	Middle	3	None	0	0	No method	Non-users	Non-users	0	No	1	Desire for more children	2	Never had sex	0	1.22462
252 26 2	19	15-19	1	Rural	2	Primary	1	Other christian	6	Pooerer	2	Yes	1	1	Pill	Modern users	Modern users	2	Yes	2	Desire for more children	2	Active in the last 4 weeks	1	1.22462
252 28 2	18	15-19	1	Rural	2	Secondary	2	Protestant	4	Pooerest	1	Yes	1	1	Pill	Modern users	Modern users	2	Yes	2	Desire for more children	2	Active in the last 4 weeks	1	1.22462
253 3 3	21	20-24	2	Rural	2	Primary	1	Apostolic sec	2	Pooerest	1	Yes	1	11	Implants/Norplant	LARC users	LARC users	1	No	1	Desire for more children	2	Not active in the last 4 weeks postpartum abstinence	2	1.16009
253 15 2	22	20-24	2	Rural	2	No education	0	Apostolic sec	2	Pooerer	2	Yes	1	5	Male Condom	Modern users	Modern users	2	Yes	2	Desire for more children	2	Not active in the last 4 weeks not postpartum abstinence	3	1.16009
253 21 4	15	15-19	1	Rural	2	Primary	1	Apostolic sec	2	Pooerest	1	None	0	0	No method	Non-users	Non-users	0	No	1	Desire for more children	2	Never had sex	0	1.16009
253 23 5	16	15-19	1	Rural	2	Secondary	2	Apostolic sec	2	Pooerer	2	None	0	0	No method	Non-users	Non-users	0	No	1	Desire for more children	2	Never had sex	0	1.16009
253 25 1	23	20-24	2	Rural	2	Secondary	2	Pentecostal	3	Pooerer	2	Yes	1	11	Implants/Norplant	LARC users	LARC users	1	No	1	Desire for more children	2	Not active in the last 4 weeks not postpartum abstinence	3	1.16009
253 28 2	15	15-19	1	Rural	2	Primary	1	None	1	Pooerer	2	None	0	0	No method	Non-users	Non-users	0	No	1	Desire for more children	2	Never had sex	0	1.16009
254 12 2	22	20-24	2	Rural	2	Secondary	2	Apostolic sec	2	Middle	3	Yes	1	0	No method	Non-users	Non-users	0	Yes	2	Desire for more children	2	Active in the last 4 weeks	1	1.87777
255 17 2	24	20-24	2	Urban	1	Higher	3	Protestant	4	Richest	5	None	0	0	No method	Non-users	Non-users	0	No	1	Desire for more children	2	Never had sex	0	2.00594
255 18 4	22	20-24	2	Urban	1	Secondary	2	Pentecostal	3	Richest	5	None	0	0	No method	Non-users	Non-users	0	No	1	Desire for more children	2	Not active in the last 4 weeks not postpartum abstinence	3	2.00594
255 20 4	22	20-24	2	Urban	1	Secondary	2	Pentecostal	3	Richest	5	Yes	1	0	No method	Non-users	Non-users	0	No	1	Desire for more children	2	Not active in the last 4 weeks not postpartum abstinence	3	2.00594
255 29 1	23	20-24	2	Urban	1	Higher	3	Roman catholic	5	Richest	5	None	0	3	Injections	Modern users	Modern users	2	No	1	Desire for more children	2	Active in the last 4 weeks	1	2.00594
256 11 3	23	20-24	2	Rural	2	Secondary	2	Apostolic sec	2	Pooerer	2	Yes	1	1	Pill	Modern users	Modern users	2	Yes	2	Desire for more children	2	Active in the last 4 weeks	1	1.85565
256 21 2	17	15-19	1	Rural	2	Secondary	2	Apostolic sec	2	Middle	3	None	0	0	No method	Non-users	Non-users	0	Yes	2	Desire for more children	2	Active in the last 4 weeks	1	1.85565
257 9 1	23	20-24	2	Rural	2	Secondary	2	Protestant	4	Pooerest	1	Yes	1	3	Injections	Modern users	Modern users	2	Yes	2	Desire for more children	2	Active in the last 4 weeks	1	0.870776
257 10 3	19	15-19	1	Rural	2	Secondary	2	Apostolic sec	2	Middle	3	Yes	1	0	No method	Non-users	Non-users	0	No	1	Desire for more children	2	Not active in the last 4 weeks postpartum abstinence	2	0.870776
257 16 10	21	20-24	2	Rural	2	Secondary	2	Apostolic sec	2	Pooerer	2	Yes	1	0	No method	Non-users	Non-users	0	Yes	2	Desire for more children	2	Active in the last 4 weeks	1	0.870776
258 7 6	17	15-19	1	Rural	2	Secondary	2	Apostolic sec	2	Middle	3	None	0	0	No method	Non-users	Non-users	0	Yes	2	Desire for more children	2	Not active in the last 4 weeks not postpartum abstinence	3	1.26046
258 14 4	18	15-19	1	Rural	2	Secondary	2	Apostolic sec	2	Middle	3	None	0	0	No method	Non-users	Non-users	0	No	1	Desire for more children	2	Never had sex	0	1.26046
258 14 5	15	15-19	1	Rural	2	Secondary	2	Apostolic sec	2	Middle	3	None	0	0	No method	Non-users	Non-users	0	No	1	Desire for more children	2	Never had sex	0	1.26046
258 21 2	17	15-19	1	Rural	2	Secondary	2	Apostolic sec	2	Middle	3	Yes	1	1	Pill	Modern users	Modern users	2	Yes	2	Desire for more children	2	Active in the last 4 weeks	1	1.26046
258 22 4	15	15-19	1	Rural	2	Secondary	2	Apostolic sec	2	Pooerer	2	None	0	0	No method	Non-users	Non-users	0	No	1	Desire for more children	2	Never had sex	0	1.26046
258 22 6	19	15-19	1	Rural	2	Secondary	2	Pentecostal	3	Pooerer	2	Yes	1	1	Pill	Modern users	Modern users	2	Yes	2	Desire for more children	2	Not active in the last 4 weeks not postpartum abstinence	3	1.26046
258 23 7	21	20-24	2	Rural	2	Secondary	2	Pentecostal	3	Middle	3	None	0	0	No method	Non-users	Non-users	0	Yes	2	Desire for more children	2	Active in the last 4 weeks	1	1.26046
258 24 3	17	15-19	1	Rural	2	Secondary	2	Apostolic sec	2	Middle	3	None	0	0	No method	Non-users	Non-users	0	No	1	Desire for more children	2	Not active in the last 4 weeks not postpartum abstinence	3	1.26046
258 24 4	15	15-19	1	Rural	2	Primary	1	Apostolic sec	2	Middle	3	None	0	0	No method	Non-users	Non-users	0	No	1	Desire for more children	2	Never had sex	0	1.26046
258 26 4	17	15-19	1	Rural	2	Secondary	2	Pentecostal	3	Middle	3	None	0	0	No method	Non-users	Non-users	0	No	1	Desire for more children	2	Never had sex	0	1.26046
259 3 3	19	15-19	1	Urban	1	Secondary	2	Pentecostal	3	Richest	5	None	0	1	Pill	Modern users	Modern users	2	Yes	2	Desire for more children	2	Active in the last 4 weeks	1	0.222371
259 5 2	20	20-24	2	Urban	1	Secondary	2	Other christian	6	Richer	4	Yes	1	11	Implants/Norplant	LARC users	LARC users	1	Yes	2	Desire for more children	2	Active in the last 4 weeks	1	0.222371
259 8 2	20	20-24	2	Urban	1	Secondary	2	Other christian	6	Richer	4	Yes	1	1	Pill	Modern users	Modern users	2	Yes	2	Desire for more children	2	Active in the last 4 weeks	1	0.222371
259 15 3	15	15-19	1	Urban	1	Secondary	2	Apostolic sec	2	Richer	4	None	0	0	No method	Non-users	Non-users	0	No	1	Desire for more children	2	Never had sex	0	0.222371
259 17 2	22	20-24	2	Urban	1	Secondary	2	Pentecostal	3	Richer	4	Yes	1	1	Pill	Modern users	Modern users	2	Yes	2	Desire for more children	2	Active in the last 4 weeks	1	0.222371
259 18 3	19	15-19	1	Urban	1	Secondary	2	Apostolic sec	2	Richer	4	Yes	1	0	No method	Non-users	Non-users	0	Yes	2	Desire for more children	2	Not active in the last 4 weeks postpartum abstinence	2	0.222371
259 21 3	15	15-19	1	Urban	1	Secondary	2	Pentecostal	3	Richer	4	None	0	0	No method	Non-users	Non-users	0	No	1	Desire for more children	2	Never had sex	0	0.222371
259 22 10	17	15-19	1	Urban	1	Primary	1	Pentecostal	3	Richest	5	Yes	1	1	Pill	Modern users	Modern users	2	No	1	Desire for more children	2	Not active in the last 4 weeks not postpartum abstinence	3	0.222371
260 1 4	18	15-19	1	Rural	2	Secondary	2	Apostolic sec	2	Pooerest	1	Yes	1	1	Pill	Modern users	Modern users	2	Yes	2	Desire for more children	2	Not active in the last 4 weeks postpartum abstinence	2	1.33977
260 5 1	19	15-19	1	Rural	2	Secondary	2	Pentecostal	3	Pooerest	1	Yes	1	1	Pill	Modern users	Modern users	2	Yes	2	Desire for more children	2	Active in the last 4 weeks	1	1.33977
260 7 3	16	15-19	1	Rural	2	Secondary	2	Apostolic sec	2	Pooerer	2	None	0	0	No method	Non-users	Non-users	0	No	1	Desire for more children	2	Never had sex	0	1.33977
260 19 2	15	15-19	1	Rural	2	Secondary	2	Apostolic sec	2	Pooerest	1	None	0	0	No method	Non-users	Non-users	0	No	1	Desire for more children	2	Never had sex	0	1.33977
260 24 2	23	20-24	2	Rural	2	Primary	1	Apostolic sec	2	Pooerer	2	Yes	1	1	Pill	Modern users	Modern users	2	Yes	2	Desire for more children	2	Active in the last 4 weeks	1	1.33977
260 29 3	19	15-19	1	Rural	2	Secondary	2	Pentecostal	3	Pooerer	2	None	0	0	No method	Non-users	Non-users	0	No	1	Desire for more children	2	Never had sex	0	1.33977
261 11 8	18	15-19	1	Rural	2	Secondary	2	Pentecostal	3	Pooerer	2	None	0	0	No method	Non-users	Non-users	0	Yes	2	Desire for more children	2	Active in the last 4 weeks	1	0.788256
261 20 3	18	15-19	1	Rural	2	Secondary	2	Apostolic sec	2	Middle	3	None	0	0	No method	Non-users	Non-users	0	No	1	Desire for more children	2	Never had sex	0	0.788256
261 23 3	16	15-19	1	Rural	2	Secondary	2	Roman catholic	5	Middle	3	None	0	0	No method	Non-users	Non-users	0	No	1	Desire for more children	2	Never had sex	0	0.788256
261 23 9	21	20-24	2	Rural	2	Secondary	2	Roman catholic	5	Middle	3	None	0	0	No method	Non-users	Non-users	0	No	1	Desire for more children	2	Never had sex	0	0.788256
261 27 3	17	15-19	1	Rural	2	Secondary	2	Protestant	4	Middle	3	None	0	0	No method	Non-users	Non-users	0	No	1	Desire for more children	2	Never had sex	0	0.788256
261 28 2	23	20-24	2	Rural	2	Secondary	2	Apostolic sec	2	Middle	3	Yes	1	0	No method	Non-users	Non-users	0	Yes	2	Desire for more children	2	Not active in the last 4 weeks postpartum abstinence	2	0.788256
261 28 7	16	15-19	1	Rural	2	Secondary	2	Protestant	4	Middle	3	None	0	0	No method	Non-users	Non-users	0	No	1	Desire for more children	2	Never had sex	0	0.788256
262 4 2	23	20-24	2	Urban	1	Secondary	2	Apostolic sec	2	Richer	4	Yes	1	3	Injections	Modern users	Modern users	2	Yes	2	Desire for more children	2	Active in the last 4 weeks	1	0.284123
262 10 4	19	15-19	1	Urban	1	Primary	1	Apostolic sec	2	Richer	4	Yes	1	0	No method	Non-users	Non-users	0	No	1	Desire for more children	2	Not active in the last 4 weeks postpartum abstinence	2	0.284123
262 18 2	20	20-24	2	Urban	1	Secondary	2	None	1	Richer	4	Yes	1	1	Pill	Modern users	Modern users	2	Yes	2	Desire for more children	2	Active in the last 4 weeks	1	0.284123
262 21 5	20	20-24	2	Urban	1	Secondary	2	Other christian	6	Richer	4	None	0	3	Injections	Modern users	Modern users	2	No	1	Desire for more children	2	Not active in the last 4 weeks not postpartum abstinence	3	0.284123
262 21 6	15	15-19	1	Urban	1	Secondary	2	Other christian	6	Richer	4	None	0	11	Implants/Norplant	LARC users	LARC users	1	No	1	Desire for more children	2	Active in the last 4 weeks	1	0.284123
263 5 3	17	15-19	1	Urban	1	Secondary	2	Protestant	4	Richest	5	None	0	0	No method	Non-users	Non-users	0	No	1	Desire for more children	2	Never had sex	0	1.31229
263 7 2	19	15-19	1	Urban	1	Secondary	2	Protestant	4	Richest	5	None	0	0	No method	Non-users	Non-users	0	No	1	Desire for more children	2	Never had sex	0	1.31229
263 8 5	16	15-19	1	Urban	1	Secondary	2	Apostolic sec	2	Richest	5	None	0	0	No method	Non-users	Non-users	0	No	1	Desire for more children	2	Never had sex	0	1.31229
263 10 5	20	20-24	2	Urban	1	Secondary	2	Pentecostal	3	Richest	5	None	0	0	No method	Non-users	Non-users	0	No	1	Desire for more children	2	Never had sex	0	1.31229
263 11 4	15	15-19	1	Urban	1	Secondary	2	Apostolic sec	2	Richest	5	None	0	0	No method	Non-users	Non-users	0	No	1	Desire for more children	2	Never had sex	0	1.31229
263 19 5	16	15-19	1	Urban	1	Primary	1	Apostolic sec	2	Richest	5	None	0	0	No method	Non-users	Non-users	0	No	1	Desire for more children	2	Never had sex	0	1.31229
263 22 5	19	15-19	1	Urban	1	Secondary	2	Pentecostal	3	Richest	5	None	0	0	No method	Non-users	Non-users	0	No	1	Desire for more children	2	Never had sex	0	1.31229
263 23 4	20	20-24	2	Urban	1	Secondary	2	Protestant	4	Richest	5	None	0	0	No method	Non-users	Non-users	0	No	1	Desire for more children	2	Never had sex	0	1.31229
264 5 2	17	15-19	1	Rural	2	Primary	1	Pentecostal	3	Middle	3	None	0	5	Male Condom	Modern users	Modern users	2	No	1	Desire for more children	2	Not active in the last 4 weeks not postpartum abstinence	3	0.638304
264 5 3	16	15-19	1	Rural	2	Primary	1	Pentecostal	3	Middle	3	None	0	0	No method	Non-users	Non-users	0	No	1	Desire for more children	2	Never had sex	0	0.638304
264 22 1	21	20-24	2	Rural	2	Secondary	2	Protestant	4	Richer	4	Yes	1	11	Implants/Norplant	LARC users	LARC users	1	No	1	Desire for more children	2	Not active in the last 4 weeks not postpartum abstinence	3	0.638304
264 23 2	20	20-24	2	Rural	2	Primary	1	Protestant	4	Richer	4	Yes	1	3	Injections	Modern users	Modern users	2	No	1	Desire for more children	2	Active in the last 4 weeks	1	0.638304
265 15 6	20	20-24	2	Rural	2	Secondary	2	Pentecostal	3	Middle	3	None	0	0	No method	Non-users	Non-users	0	Yes	2	Desire for more children	2	Active in the last 4 weeks	1	0.726677
265 18 5	23	20-24	2	Rural	2	Primary	1	Pentecostal	3	Pooerer	2	Yes	1	3	Injections	Modern users	Modern users	2	Yes	2	Desire for more children	2	Active in the last 4 weeks	1	0.726677
265 21 2	24	20-24	2	Rural	2	Secondary	2	Roman catholic	5	Pooerer	2	Yes	1	1	Pill	Modern users	Modern users	2	Yes	2	Desire for more children	2	Active in the last 4 weeks	1	0.726677
265 27 2	22	20-24	2	Rural	2	Primary	1	Pentecostal	3	Pooerer	2	Yes	1	1	Pill	Modern users	Modern users	2	Yes	2	Desire for more children	2	Not active in the last 4 weeks not postpartum abstinence	3	0.726677
265 28 3	20	20-24	2	Rural	2	Secondary	2	Apostolic sec	2	Pooerer	2	Yes	1	1	Pill	Modern users	Modern users	2	Yes	2	Desire for more children	2	Active in the last 4 weeks	1	0.726677
266 9 3	23	20-24	2	Urban	1	Higher	3	Other christian	6	Richest	5	None	0	0	No method	Non-users	Non-users	0	No	1	Desire for more children	2	Never had sex	0	0.710031
266 9 6	18	15-19	1	Urban	1	Secondary	2	Other christian	6	Richest	5	None	0	0	No method	Non-users	Non-users	0	No	1	Desire for more children	2	Not active in the last 4 weeks not postpartum abstinence	3	0.710031
266 12 4	19	15-19	1	Urban	1	Secondary	2	Protestant	4	Richest	5	None	0	0	No method	Non-users	Non-users	0	No	1	Desire for more children	2	Never had sex	0	0.710031
266 25 2	23	20-24	2	Urban	1	Higher	3	Other christian	6	Richest	5	None	0	0	No method	Non-users	Non-users	0	No	1	Desire for more children	2	Not active in the last 4 weeks not postpartum abstinence	3	0.710031
266 29 5	23	20-24	2	Urban	1	Secondary	2	Pentecostal	3	Richest	5	None	0	0	No method	Non-users	Non-users	0	No	1	Desire for more children	2	Never had sex	0	0.710031
267 3 4	16	15-19	1	Rural	2	Secondary	2	Roman catholic	5	Middle	3	None	0	0	No method	Non-users	Non-users	0	No	1	Desire for more children	2	Never had sex	0	1.15683
267 3 6	15	15-19	1	Rural	2	Secondary	2	Roman catholic	5	Middle	3	None	0	0	No method	Non-users	Non-users	0	No	1	Desire for more children	2	Never had sex	0	1.15683
267 14 1	23	20-24	2	Rural	2	Secondary	2	Roman catholic	5	Pooerer	2	Yes	1	0	No method	Non-users	Non-users	0	Yes	2	Desire for more children	2	Active in the last 4 weeks	1	1.15683
267 15 2	21	20-24	2	Rural	2	Secondary	2	Apostolic sec	2	Middle	3	Yes	1	1	Pill	Modern users	Modern users	2	Yes	2	Desire for more children	2	Active in the last 4 weeks	1	1.15683
267 21 4	20	20-24	2	Rural	2	Secondary	2	Roman catholic	5	Middle	3	Yes	1	1	Pill	Modern users	Modern users	2	Yes	2	Desire for more children	2	Active in the last 4 weeks	1	1.15683
267 24 3	16	15-19	1	Rural	2	Primary	1	Protestant	4	Pooerer	2	Yes	1	1	Pill	Modern users	Modern users	2	Yes	2	Desire for more children	2	Active in the last 4 weeks	1	1.15683
268 4 1	19	15-19	1	Rural	2	Secondary	2	Roman catholic	5	Richest	5	None	0	0	No method	Non-users	Non-users	0	No	1	Desire for more children	2	Never had sex	0	2.98311
268 4 3	17	15-19	1	Rural	2	Secondary	2	Protestant	4	Richest	5	None	0	0	No method	Non-users	Non-users	0	No	1	Desire for more children	2	Never had sex	0	2.98311
268 4 6	17	15-19	1	Rural	2	Secondary	2	Protestant	4	Richest	5	None	0	0	No method	Non-users	Non-users	0	No	1	Desire for more children	2	Not active in the last 4 weeks not postpartum abstinence	3	2.98311
268 11 3	23	20-24	2	Rural	2	Higher	3	Protestant	4	Richest	5	None	0	0	No method	Non-users	Non-users	0	No	1	Desire for more children	2	Never had sex	0	2.98311
268 16 3	22	20-24	2	Rural	2	Higher	3	Roman catholic	5	Richest	5	None	0	0	No method	Non-users	Non-users	0	No	1	Desire for more children	2	Not active in the last 4 weeks not postpartum abstinence	3	2.98311
268 17 3	17	15-19	1	Rural	2	Secondary	2	Other christian	6	Richest	5	None	0	0	No method	Non-users	Non-users	0	No	1	Desire for more children	2	Never had sex	0	2.98311
268 17 6	16	15-19	1	Rural	2	Secondary	2	Pentecostal	3	Richest	5	None	0	0	No method	Non-users	Non-users	0	No	1	Desire for more children	2	Never had sex	0	2.98311
268 25 3	18	15-19	1	Rural	2	Secondary	2	Pentecostal	3	Richest	5	None	0	0	No method	Non-users	Non-users	0	No	1	Desire for more children	2	Never had sex	0	2.98311
268 25 10	16	15-19	1	Rural	2	Secondary	2	Apostolic sec	2	Richest	5	None	0	0	No method	Non-users	Non-users	0	No	1	Desire for more children	2	Never had sex	0	2.98311
268 29 1	22	20-24	2	Rural	2	Secondary	2	Pentecostal	3	Richest	5	Yes	1	11	Implants/Norplant	LARC users	LARC users	1	Yes	2	Desire for more children	2	Active in the last 4 weeks	1	2.98311
269 3 7	22	20-24	2	Rural	2	Primary	1	Apostolic sec	2	Pooerer	2	None	0	0	No method	Non-users	Non-users	0	Yes	2	Desire for more children	2	Not active in the last 4 weeks not postpartum abstinence	3	1.37823
269 4 6	16	15-19	1	Rural	2	Primary	1	Apostolic sec	2	Pooerer	2	None	0	0	No method	Non-users	Non-users	0	No	1	Desire for more children	2	Never had sex	0	1.37823
269 11 2	19	15-19	1	Rural	2	Primary	1	Other christian	6	Pooerer	2	Yes	1	1	Pill	Modern users	Modern users	2	Yes	2	Desire for more children	2	Not active in the last 4 weeks not postpartum abstinence	3	1.37823
269 22 2	18	15-19	1	Rural	2	Primary	1	Apostolic sec	2	Pooerer	2	Yes	1	0	No method	Non-users	Non-users	0	Yes	2	Desire for more children	2	Not active in the last 4 weeks postpartum abstinence	2	1.37823
269 22 5	16	15-19	1	Rural	2	Primary	1	Apostolic sec	2	Pooerer	2	None	0	0	No method	Non-users	Non-users	0	No	1	Desire for more children	2	Never had sex	0	1.37823
269 22 7	15	15-19	1	Rural	2	Primary	1	Apostolic sec	2	Pooerer	2	None	0	0	No method	Non-users	Non-users	0	No	1	Desire for more children	2	Never had sex	0	1.37823
269 28 2	20	20-24	2	Rural	2	Primary	1	Apostolic sec	2	Pooerer	2	Yes	1	3	Injections	Modern users	Modern users	2	Yes	2	Desire for more children	2	Active in the last 4 weeks	1	1.37823
270 1 5	20	20-24	2	Rural	2	Secondary	2	Protestant	4	Richer	4	None	0	0	No method	Non-users	Non-users	0	No	1	Desire for more children	2	Never had sex	0	0.167585
270 4 2	22	20-24	2	Rural	2	Secondary	2	Apostolic sec	2	Richer	4	Yes	1	1	Pill	Modern users	Modern users	2	Yes	2	Desire for more children	2	Active in the last 4 weeks	1	0.167585
270 6 5	15	15-19	1	Rural	2	Secondary	2	Apostolic sec	2	Richest	5	None	0	0	No method	Non-users	Non-users	0	No	1	Desire for more children	2	Never had sex	0	0.167585
270 10 4	20	20-24	2	Rural	2	Secondary	2	Other christian	6	Richer	4	Yes	1	1	Pill	Modern users	Modern users	2	Yes	2	Desire for more children	2	Active in the last 4 weeks	1	0.167585
270 11 5	19	15-19	1	Rural	2	Secondary	2	Pentecostal	3	Richer	4	None	0	0	No method	Non-users	Non-users	0	No	1	Desire for more children	2	Never had sex	0	0.167585
270 14 2	21	20-24	2	Rural	2	Secondary	2	Pentecostal	3	Richer	4	Yes	1	1	Pill	Modern users	Modern users	2	Yes	2	Desire for more children	2	Active in the last 4 weeks	1	0.167585
270 14 4	24	20-24	2	Rural	2	Secondary	2	Roman catholic	5	Richer	4	Yes	1	11	Implants/Norplant	LARC users	LARC users	1	Yes	2	Desire for more children	2	Not active in the last 4 weeks not postpartum abstinence	3	0.167585
270 21 5	20	20-24	2	Rural	2	Secondary	2	Roman catholic	5	Richer	4	None	0	0	No method	Non-users	Non-users	0	No	1	Desire for more children	2	Never had sex	0	0.167585
270 21 6	19	15-19	1	Rural	2	Secondary	2	Protestant	4	Richer	4	None	0	0	No method	Non-users	Non-users	0	No	1	Desire for more children	2	Never had sex	0	0.167585
270 26 7	17	15-19	1	Rural	2	Secondary	2	Pentecostal	3	Richer	4	None	0	0	No method	Non-users	Non-users	0	No	1	Desire for more children	2	Never had sex	0	0.167585
270 27 6	18	15-19	1	Rural	2	Secondary	2	Pentecostal	3	Richer	4	None	0	0	No method	Non-users	Non-users	0	No	1	Desire for more children	2	Never had sex	0	0.167585
270 28 3	20	20-24	2	Rural	2	Secondary	2	Pentecostal	3	Middle	3	Yes	1	0	No method	Non-users	Non-users	0	No	1	Desire for more children	2	Not active in the last 4 weeks not postpartum abstinence	3	0.167585
270 28 9	22	20-24	2	Rural	2	Secondary	2	Apostolic sec	2	Middle	3	Yes	1	0	No method	Non-users	Non-users	0	Yes	2	Desire for more children	2	Not active in the last 4 weeks postpartum abstinence	2	0.167585
271 2 4	24	20-24	2	Rural	2	Primary	1	Apostolic sec	2	Pooerest	1	Yes	1	3	Injections	Modern users	Modern users	2	Yes	2	Desire for more children	2	Active in the last 4 weeks	1	0.654478
271 4 3	15	15-19	1	Rural	2	Secondary	2	Pentecostal	3	Pooerer	2	None	0	0	No method	Non-users	Non-users	0	No	1	Desire for more children	2	Never had sex	0	0.654478
271 5 2	16	15-19	1	Rural	2	Secondary	2	Roman catholic	5	Pooerest	1	None	0	0	No method	Non-users	Non-users	0	No	1	Desire for more children	2	Never had sex	0	0.654478
271 5 3	17	15-19	1	Rural	2	Secondary	2	Roman catholic	5	Pooerest	1	None	0	0	No method	Non-users	Non-users	0	No	1	Desire for more children	2	Not active in the last 4 weeks not postpartum abstinence	3	0.654478
271 5 5	15	15-19	1	Rural	2	Secondary	2	Roman catholic	5	Pooerest	1	None	0	0	No method	Non-users	Non-users	0	No	1	Desire for more children	2	Never had sex	0	0.654478
271 8 1	16	15-19	1	Rural	2	Secondary	2	Protestant	4	Pooerest	1	None	0	0	No method	Non-users	Non-users	0	No	1	Desire for more children	2	Never had sex	0	0.654478
271 10 2	17	15-19	1	Rural	2	Secondary	2	Apostolic sec	2	Pooerer	2	None	0	0	No method	Non-users	Non-users	0	No	1	Desire for more children	2	Never had sex	0	0.654478
271 11 3	18	15-19	1	Rural	2	Secondary	2	Apostolic sec	2	Pooerest	1	None	0	5	Male Condom	Modern users	Modern users	2	No	1	Desire for more children	2	Not active in the last 4 weeks not postpartum abstinence	3	0.654478
271 17 1	21	20-24	2	Rural	2	Secondary	2	Protestant	4	Pooerer	2	Yes	1	11	Implants/Norplant	LARC users	LARC users	1	Yes	2	Desire for more children	2	Not active in the last 4 weeks postpartum abstinence	2	0.654478
272 8 2	19	15-19	1	Rural	2	Secondary	2	Apostolic sec	2	Middle	3	None	0	0	No method	Non-users	Non-users	0	Yes	2	Desire for more children	2	Active in the last 4 weeks	1	1.75732
272 9 1	18	15-19	1	Rural	2	Secondary	2	Apostolic sec	2	Middle	3	Yes	1	1	Pill	Modern users	Modern users	2	Yes	2	Desire for more children	2	Not active in the last 4 weeks postpartum abstinence	2	1.75732
272 19 3	19	15-19	1	Rural	2	Secondary	2	Pentecostal	3	Middle	3	None	0	0	No method	Non-users	Non-users	0	No	1	Desire for more children	2	Never had sex	0	1.75732
272 23 7	17	15-19	1	Rural	2	Primary	1	Pentecostal	3	Middle	3	None	0	0	No method	Non-users	Non-users	0	No	1	Desire for more children	2	Active in the last 4 weeks	1	1.75732
273 9 4	15	15-19	1	Rural	2	Primary	1	Apostolic sec	2	Pooerer	2	None	0	0	No method	Non-users	Non-users	0	No	1	Desire for more children	2	Never had sex	0	1.0406
273 14 3	15	15-19	1	Rural	2	Secondary	2	None	1	Pooerest	1	None	0	0	No method	Non-users	Non-users	0	No	1	Desire for more children	2	Never had sex	0	1.0406
273 15 8	19	15-19	1	Rural	2	Primary	1	Apostolic sec	2	Pooerer	2	Yes	1	1	Pill	Modern users	Modern users	2	Yes	2	Desire for more children	2	Active in the last 4 weeks	1	1.0406
273 17 2	21	20-24	2	Rural	2	Primary	1	Apostolic sec	2	Pooerest	1	Yes	1	1	Pill	Modern users	Modern users	2	Yes	2	Desire for more children	2	Active in the last 4 weeks	1	1.0406
273 27 2	23	20-24	2	Rural	2	Primary	1	Apostolic sec	2	Pooerest	1	Yes	1	1	Pill	Modern users	Modern users	2	Yes	2	Desire for more children	2	Active in the last 4 weeks	1	1.0406
273 27 6	16	15-19	1	Rural	2	Primary	1	Apostolic sec	2	Pooerest	1	None	0	0	No method	Non-users	Non-users	0	Yes	2	Desire for more children	2	Not active in the last 4 weeks not postpartum abstinence	3	1.0406
273 29 2	20	20-24	2	Rural	2	Primary	1	Apostolic sec	2	Pooerest	1	Yes	1	0	No method	Non-users	Non-users	0	Yes	2	Desire for more children	2	Active in the last 4 weeks	1	1.0406
274 11 2	16	15-19	1	Rural	2	Secondary	2	Pentecostal	3	Middle	3	None	0	0	No method	Non-users	Non-users	0	No	1	Desire for more children	2	Never had sex	0	1.04899
274 12 2	17	15-19	1	Rural	2	Secondary	2	Pentecostal	3	Pooerest	1	None	0	0	No method	Non-users	Non-users	0	No	1	Desire for more children	2	Never had sex	0	1.04899
274 14 4	19	15-19	1	Rural	2	Secondary	2	Pentecostal	3	Richer	4	Yes	1	1	Pill	Modern users	Modern users	2	Yes	2	Desire for more children	2	Active in the last 4 weeks	1	1.04899
274 14 7	17	15-19	1	Rural	2	Secondary	2	Pentecostal	3	Richer	4	None	0	0	No method	Non-users	Non-users	0	No	1	Desire for more children	2	Never had sex	0	1.04899
274 17 1	17	15-19	1	Rural	2	Secondary	2	Apostolic sec	2	Pooerest	1	None	0	0	No method	Non-users	Non-users	0	No	1	Desire for more children	2	Not active in the last 4 weeks not postpartum abstinence	3	1.04899
274 26 6	18	15-19	1	Rural	2	Secondary	2	Pentecostal	3	Pooerer	2	None	0	0	No method	Non-users	Non-users	0	No	1	Desire for more children	2	Never had sex	0	1.04899
274 26 7	23	20-24	2	Rural	2	Secondary	2	Pentecostal	3	Pooerer	2	Yes	1	0	No method	Non-users	Non-users	0	Yes	2	Desire for more children	2	Active in the last 4 weeks	1	1.04899
274 27 2	19	15-19	1	Rural	2	Primary	1	Pentecostal	3	Pooerer	2	None	0	0	No method	Non-users	Non-users	0	No	1	Desire for more children	2	Never had sex	0	1.04899
274 27 5	16	15-19	1	Rural	2	Secondary	2	Pentecostal	3	Pooerer	2	None	0	0	No method	Non-users	Non-users	0	No	1	Desire for more children	2	Never had sex	0	1.04899
275 1 4	17	15-19	1	Urban	1	Secondary	2	Pentecostal	3	Richest	5	None	0	0	No method	Non-users	Non-users	0	No	1	Desire for more children	2	Not active in the last 4 weeks not postpartum abstinence	3	0.231497
275 2 2	18	15-19	1	Urban	1	Secondary	2	Pentecostal	3	Richer	4	None	0	0	No method	Non-users	Non-users	0	No	1	Desire for more children	2	Active in the last 4 weeks	1	0.231497
275 14 5	19	15-19	1	Urban	1	Secondary	2	Apostolic sec	2	Richest	5	None	0	0	No method	Non-users	Non-users	0	Yes	2	Desire for more children	2	Not active in the last 4 weeks not postpartum abstinence	3	0.231497
275 16 2	23	20-24	2	Urban	1	Secondary	2	Pentecostal	3	Richer	4	Yes	1	11	Implants/Norplant	LARC users	LARC users	1	Yes	2	Desire for more children	2	Active in the last 4 weeks	1	0.231497
275 22 2	24	20-24	2	Urban	1	Secondary	2	Pentecostal	3	Richer	4	Yes	1	1	Pill	Modern users	Modern users	2	Yes	2	Desire for more children	2	Active in the last 4 weeks	1	0.231497
275 25 3	18	15-19	1	Urban	1	Secondary	2	Pentecostal	3	Richer	4	None	0	0	No method	Non-users	Non-users	0	No	1	Desire for more children	2	Never had sex	0	0.231497
275 25 4	16	15-19	1	Urban	1	Secondary	2	Pentecostal	3	Richer	4	None	0	0	No method	Non-users	Non-users	0	No	1	Desire for more children	2	Never had sex	0	0.231497
276 7 2	24	20-24	2	Rural	2	Secondary	2	Apostolic sec	2	Pooerest	1	Yes	1	0	No method	Non-users	Non-users	0	Yes	2	Desire for more children	2	Active in the last 4 weeks	1	1.1815
276 9 3	21	20-24	2	Rural	2	Secondary	2	Protestant	4	Richer	4	None	0	0	No method	Non-users	Non-users	0	No	1	Desire for more children	2	Never had sex	0	1.1815
276 9 4	18	15-19	1	Rural	2	Secondary	2	Other christian	6	Richer	4	None	0	0	No method	Non-users	Non-users	0	No	1	Desire for more children	2	Never had sex	0	1.1815
276 10 4	19	15-19	1	Rural	2	Secondary	2	Protestant	4	Richer	4	None	0	0	No method	Non-users	Non-users	0	No	1	Desire for more children	2	Never had sex	0	1.1815
276 10 5	16	15-19	1	Rural	2	Secondary	2	Protestant	4	Richer	4	None	0	0	No method	Non-users	Non-users	0	No	1	Desire for more children	2	Never had sex	0	1.1815
276 20 1	17	15-19	1	Rural	2	Secondary	2	Pentecostal	3	Pooerer	2	None	0	0	No method	Non-users	Non-users	0	No	1	Desire for more children	2	Never had sex	0	1.1815
276 25 3	21	20-24	2	Rural	2	Secondary	2	Protestant	4	Richer	4	None	0	0	No method	Non-users	Non-users	0	No	1	Desire for more children	2	Not active in the last 4 weeks not postpartum abstinence	3	1.1815
277 4 3	16	15-19	1	Rural	2	Secondary	2	Other christian	6	Pooerest	1	None	0	0	No method	Non-users	Non-users	0	No	1	Desire for more children	2	Never had sex	0	1.14172
277 4 11	16	15-19	1	Rural	2	Primary	1	Apostolic sec	2	Pooerest	1	None	0	0	No method	Non-users	Non-users	0	No	1	Desire for more children	2	Never had sex	0	1.14172
277 5 6	19	15-19	1	Rural	2	Secondary	2	Apostolic sec	2	Pooerest	1	None	0	0	No method	Non-users	Non-users	0	Yes	2	Desire for more children	2	Active in the last 4 weeks	1	1.14172
277 11 3	15	15-19	1	Rural	2	Primary	1	Apostolic sec	2	Pooerest	1	None	0	0	No method	Non-users	Non-users	0	No	1	Desire for more children	2	Never had sex	0	1.14172
277 16 2	22	20-24	2	Rural	2	Primary	1	Apostolic sec	2	Pooerer	2	Yes	1	3	Injections	Modern users	Modern users	2	Yes	2	Desire for more children	2	Active in the last 4 weeks	1	1.14172
277 18 2	17	15-19	1	Rural	2	Secondary	2	Apostolic sec	2	Pooerest	1	None	0	0	No method	Non-users	Non-users	0	No	1	Desire for more children	2	Never had sex	0	1.14172
277 19 2	19	15-19	1	Rural	2	Primary	1	Pentecostal	3	Richer	4	None	0	0	No method	Non-users	Non-users	0	Yes	2	Desire for more children	2	Active in the last 4 weeks	1	1.14172
277 22 4	22	20-24	2	Rural	2	Secondary	2	Pentecostal	3	Pooerest	1	Yes	1	1	Pill	Modern users	Modern users	2	Yes	2	Desire for more children	2	Not active in the last 4 weeks not postpartum abstinence	3	1.14172
277 28 3	16	15-19	1	Rural	2	Secondary	2	Apostolic sec	2	Pooerest	1	None	0	0	No method	Non-users	Non-users	0	No	1	Desire for more children	2	Never had sex	0	1.14172
278 3 2	23	20-24	2	Rural	2	Secondary	2	Apostolic sec	2	Pooerest	1	Yes	1	0	No method	Non-users	Non-users	0	Yes	2	Desire for more children	2	Active in the last 4 weeks	1	1.59366
278 7 6	16	15-19	1	Rural	2	Primary	1	Apostolic sec	2	Middle	3	None	0	0	No method	Non-users	Non-users	0	Yes	2	Desire for more children	2	Active in the last 4 weeks	1	1.59366
278 9 4	19	15-19	1	Rural	2	Primary	1	Apostolic sec	2	Pooerer	2	None	0	0	No method	Non-users	Non-users	0	Yes	2	Desire for more children	2	Active in the last 4 weeks	1	1.59366
278 15 3	18	15-19	1	Rural	2	Primary	1	Apostolic sec	2	Pooerest	1	None	0	0	No method	Non-users	Non-users	0	No	1	Desire for more children	2	Never had sex	0	1.59366
278 19 4	21	20-24	2	Rural	2	Secondary	2	Apostolic sec	2	Richer	4	Yes	1	1	Pill	Modern users	Modern users	2	Yes	2	Desire for more children	2	Active in the last 4 weeks	1	1.59366
278 19 7	21	20-24	2	Rural	2	Secondary	2	Apostolic sec	2	Richer	4	None	0	0	No method	Non-users	Non-users	0	No	1	Desire for more children	2	Never had sex	0	1.59366
278 21 2	20	20-24	2	Rural	2	Primary	1	Apostolic sec	2	Pooerest	1	None	0	0	No method	Non-users	Non-users	0	No	1	Desire for more children	2	Active in the last 4 weeks	1	1.59366
278 27 2	22	20-24	2	Rural	2	Secondary	2	Protestant	4	Richer	4	Yes	1	1	Pill	Modern users	Modern users	2	Yes	2	Desire for more children	2	Active in the last 4 weeks	1	1.59366
278 27 7	23	20-24	2	Rural	2	Secondary	2	Pentecostal	3	Richer	4	Yes	1	0	No method	Non-users	Non-users	0	Yes	2	Desire for more children	2	Active in the last 4 weeks	1	1.59366
279 2 4	16	15-19	1	Rural	2	Secondary	2	None	1	Pooerest	1	None	0	0	No method	Non-users	Non-users	0	No	1	Desire for more children	2	Never had sex	0	0.490483
[truncated: 1,939 more rows]
